# Supplementary material for: Affinity proteomics reveals extensive phosphorylation of the Brassica chromosome axis protein ASY1 and a network of associated proteins at prophase I of meiosis
Source: Plant J. 2017 Dec 2;93(1):17–33. doi: 10.1111/tpj.13752 (PMC5767750; doi:10.1111/tpj.13752)
Supplement: Supplementary file 7 — Table S1. ASY1 sample‐specific Brassica proteins with their putative Arabidopsis orthologues. [file TPJ-93-17-s007.xlsx]

## Sheet: Table_S1
Table S1. ASY1 sample-specific Brassica proteins with their putative Arabidopsis orthologues.
Proteins showing a fold-change (FC) of ≥5 in sample relative to control and p<0.01 in at least one dataset were considered quantitatively significant and are marked in green. Proteins which were identified with at least 2 peptides in the sample but with none in the control within the whole dataset (marked 'TRUE' in ≥ 2 vs 0 Peptides column), but were not quantitatively significant, or were identi…
Brassica Accession	Arabidopsis ID (TAIR)	Blast E-value	Name (TAIR)	Arabidopsis Description	Identified in (Anthers/meiocytes)	Dataset with Max. Fold_x001E_Change	Max. FC	Max. FC P_x001E_value	No. Datasets with significant FC	≥ 2 vs 0 Peptides	No. Peps. ASY1 sample	No. Peps. Control	STRING name
gi296514198	AT5G06290.1	4e-152	2-Cys Prx B|2CPB	2-cysteine peroxiredoxin B	both	5 - (Anthers: ASY1/Control)	2313.71	1.52231e-15	6	TRUE	17	0	AT5g06290
gi296514488	AT5G06290.1	1e-152	2-Cys Prx B|2CPB	2-cysteine peroxiredoxin B	both	5 - (Anthers: ASY1/Control)	1547.72	1.59095e-13	6	TRUE	15	0	AT5g06290
Bra034824	AT3G11630.1	1.55e-120		Thioredoxin superfamily protein	both	5 - (Anthers: ASY1/Control)	1996.89	8.71834e-15	6	TRUE	13	0	AT3G11630
gi6002472	AT3G11630.1	7e-138		Thioredoxin superfamily protein	both	5 - (Anthers: ASY1/Control)	1396.93	1.42592e-15	6	TRUE	5	0	AT3G11630
gi23506946	AT1G67370.1	0	ASY1|ATASY1	DNA-binding HORMA family protein	both	4 - (Meiocytes: ASY1/Control)	1631.43	6.35429e-18	6	TRUE	55	0	ASY1
gi1070006	AT5G15530.1	4e-125	BCCP2|CAC1-B	biotin carboxyl carrier protein 2	both	1 - (Anthers: ASY1/Control)	183.291	4.60917e-11	6	TRUE	7	0	BCCP2
Bra023563	AT5G16390.1	6.64e-103	BCCP|BCCP-1|BCCP1|CAC1|CAC1-A|CAC1A	chloroplastic acetylcoenzyme A carboxylase 1	both	1 - (Anthers: ASY1/Control)	769.56	1.06551e-12	6	FALSE	5	1	CAC1
gi257744904	AT3G09840.1	0	ATCDC48|CDC48|CDC48A	cell division cycle 48	both	4 - (Meiocytes: ASY1/Control)	384.386	2.85592e-17	6	FALSE	60	4	CDC48
Bra001297	AT3G09840.1	0	ATCDC48|CDC48|CDC48A	cell division cycle 48	both	4 - (Meiocytes: ASY1/Control)	384.386	2.85592e-17	6	FALSE	58	3	CDC48
gi257716419	AT3G09840.1	0	ATCDC48|CDC48|CDC48A	cell division cycle 48	both	4 - (Meiocytes: ASY1/Control)	384.386	2.85592e-17	6	FALSE	55	3	CDC48
Bra029795	AT5G03340.1	0	AtCDC48C	ATPase, AAA-type, CDC48 protein	both	4 - (Meiocytes: ASY1/Control)	384.386	2.85592e-17	6	FALSE	57	3	ATCDC48C
Bra005733	AT5G03340.1	0	AtCDC48C	ATPase, AAA-type, CDC48 protein	both	4 - (Meiocytes: ASY1/Control)	384.386	2.85592e-17	6	FALSE	50	3	ATCDC48C
gi298364390	AT5G35360.1	0	CAC2	acetyl Co-enzyme a carboxylase biotin carboxylase subunit	both	5 - (Anthers: ASY1/Control)	327.83	8.75216e-13	6	FALSE	24	6	CAC2
gi298364398	AT5G35360.1	0	CAC2	acetyl Co-enzyme a carboxylase biotin carboxylase subunit	both	5 - (Anthers: ASY1/Control)	327.83	8.75216e-13	6	FALSE	23	5	CAC2
Bra007218	AT3G56130.4	1.95e-119		biotin/lipoyl attachment domain-containing protein	both	1 - (Anthers: ASY1/Control)	225.928	5.75415e-12	5	TRUE	7	0	AT3G56130
Bra027217	AT3G15690.2	3.68e-118		Single hybrid motif superfamily protein	both	1 - (Anthers: ASY1/Control)	79.006	1.69985e-11	5	TRUE	3	0	AT3G15690
Bra021128	AT3G15690.1	9.19e-114		Single hybrid motif superfamily protein	both	1 - (Anthers: ASY1/Control)	23.2094	2.28752e-10	4	TRUE	2	0	AT3G15690
Bra024854	AT2G01750.1	0	ATMAP70-3|MAP70-3	microtubule-associated proteins 70-3	both	5 - (Anthers: ASY1/Control)	70.8793	2.03763e-13	5	TRUE	19	0	MAP70-3
Bra004279	AT1G68060.1	0	ATMAP70-1|MAP70-1	microtubule-associated proteins 70-1	both	4 - (Meiocytes: ASY1/Control)	45.2718	4.53207e-14	5	TRUE	33	0	MAP70-1
Bra032784	AT1G24764.1	0	ATMAP70-2|MAP70-2	microtubule-associated proteins 70-2	both	4 - (Meiocytes: ASY1/Control)	40.7178	6.15463e-14	5	TRUE	20	0	MAP70-2
Bra012493	AT1G24764.1	0	ATMAP70-2|MAP70-2	microtubule-associated proteins 70-2	both	5 - (Anthers: ASY1/Control)	54.8557	4.279e-13	3	TRUE	13	0	MAP70-2
Bra026184	AT1G14840.1	0	ATMAP70-4|MAP70-4	microtubule-associated proteins 70-4	both	4 - (Meiocytes: ASY1/Control)	39.5118	3.84721e-14	5	TRUE	15	0	MAP70-4
Bra003738	AT1G79750.1	0	ATNADP-ME4|NADP-ME4	NADP-malic enzyme 4	both	1 - (Anthers: ASY1/Control)	26.0238	1.05445e-10	4	TRUE	22	0	NADP-ME4
Bra039029	AT2G19900.1	0	ATNADP-ME1|NADP-ME1	NADP-malic enzyme 1	both	2 - (Meiocytes: ASY1/Control)	12.3259	4.59543e-10	4	TRUE	6	0	NADP-ME1
Bra038059	AT4G15930.1	3.49e-56		Dynein light chain type 1 family protein	both	1 - (Anthers: ASY1/Control)	10.1581	3.06438e-09	4	TRUE	4	0	AT4G15930
Bra012751	AT4G15930.1	8.4e-39		Dynein light chain type 1 family protein	both	5 - (Anthers: ASY1/Control)	4.20086	5.08071e-08	0	TRUE	2	0	AT4G15930
gi300068299	AT3G04120.1	2e-108	GAPC|GAPC-1|GAPC1	glyceraldehyde-3-phosphate dehydrogenase C subunit 1	both	4 - (Meiocytes: ASY1/Control)	19.4298	8.44942e-13	4	FALSE	14	11	GAPC1
Bra016729	AT3G04120.1	0	GAPC|GAPC-1|GAPC1	glyceraldehyde-3-phosphate dehydrogenase C subunit 1	both	4 - (Meiocytes: ASY1/Control)	18.7032	3.39277e-12	4	FALSE	21	19	GAPC1
Bra040213	AT1G13440.1	0	GAPC-2|GAPC2	glyceraldehyde-3-phosphate dehydrogenase C2	both	4 - (Meiocytes: ASY1/Control)	18.7032	3.39277e-12	4	FALSE	22	19	GAPC2
gi257685916	AT5G59210.1	0		myosin heavy chain-related	both	5 - (Anthers: ASY1/Control)	20.4262	6.33941e-12	3	TRUE	17	0	AT5G59210
Bra002593	AT5G59200.1	0	OTP80	Tetratricopeptide repeat (TPR)-like superfamily protein	both	5 - (Anthers: ASY1/Control)	19.0503	6.41519e-12	3	TRUE	15	0	OTP80
Bra033655	AT5G43010.1	0	RPT4A	regulatory particle triple-A ATPase 4A	both	4 - (Meiocytes: ASY1/Control)	13.9184	8.6537e-12	3	TRUE	11	0	RPT4A
Bra001152	AT3G05530.1	0	ATS6A.2|RPT5A	regulatory particle triple-A ATPase 5A	both	4 - (Meiocytes: ASY1/Control)	13.7361	1.90677e-11	3	TRUE	13	0	RPT5A
Bra002662	AT5G58290.1	0	RPT3	regulatory particle triple-A ATPase 3	both	4 - (Meiocytes: ASY1/Control)	12.5126	4.37933e-11	3	TRUE	7	0	RPT3
Bra029124	AT3G13920.1	0	EIF4A1|RH4|TIF4A1	eukaryotic translation initiation factor 4A1	both	4 - (Meiocytes: ASY1/Control)	32.8869	3.4474e-14	3	FALSE	13	7	EIF4A1
Bra027387	AT3G13920.1	0	EIF4A1|RH4|TIF4A1	eukaryotic translation initiation factor 4A1	both	4 - (Meiocytes: ASY1/Control)	32.288	2.98191e-14	3	FALSE	19	9	EIF4A1
Bra028952	AT5G56000.1	0	AtHsp90.4|Hsp81.4	HEAT SHOCK PROTEIN 81.4	both	4 - (Meiocytes: ASY1/Control)	28.8705	1.0447e-13	3	FALSE	33	14	Hsp81.4
Bra028948	AT5G56000.1	0	AtHsp90.4|Hsp81.4	HEAT SHOCK PROTEIN 81.4	both	4 - (Meiocytes: ASY1/Control)	28.8705	1.0447e-13	3	FALSE	32	14	Hsp81.4
Bra035599	AT5G56000.1	0	AtHsp90.4|Hsp81.4	HEAT SHOCK PROTEIN 81.4	both	4 - (Meiocytes: ASY1/Control)	28.8705	1.0447e-13	3	FALSE	21	12	Hsp81.4
Bra003119	AT5G56000.1	0	AtHsp90.4|Hsp81.4	HEAT SHOCK PROTEIN 81.4	both	4 - (Meiocytes: ASY1/Control)	21.1048	1.99481e-13	2	FALSE	6	4	Hsp81.4
Bra039648	AT1G50010.1	0	TUA2	tubulin alpha-2 chain	both	4 - (Meiocytes: ASY1/Control)	27.9342	9.77472e-13	3	FALSE	22	14	TUA2
Bra014232	AT1G50010.1	0	TUA2	tubulin alpha-2 chain	both	4 - (Meiocytes: ASY1/Control)	27.9342	9.77472e-13	3	FALSE	22	13	TUA2
Bra002261	AT5G19780.1	0	TUA5	tubulin alpha-5	both	4 - (Meiocytes: ASY1/Control)	23.6013	1.30483e-11	3	FALSE	15	7	TUA5
Bra006517	AT5G19780.1	0	TUA5	tubulin alpha-5	both	4 - (Meiocytes: ASY1/Control)	32.3672	1.96809e-14	2	FALSE	13	5	TUA5
gi229611890	AT5G12250.1	0	TUB6	beta-6 tubulin	both	4 - (Meiocytes: ASY1/Control)	22.4425	5.01893e-12	3	FALSE	19	9	TUB6
Bra015815	AT1G75780.1	0	TUB1	tubulin beta-1 chain	both	4 - (Meiocytes: ASY1/Control)	22.4425	5.01893e-12	3	FALSE	15	10	TUB1
Bra005395	AT1G75780.1	0	TUB1	tubulin beta-1 chain	both	4 - (Meiocytes: ASY1/Control)	21.3953	3.87067e-12	3	FALSE	12	9	TUB1
Bra018379	AT2G29550.1	0	TUB7	tubulin beta-7 chain	both	4 - (Meiocytes: ASY1/Control)	20.4561	4.49367e-12	3	FALSE	22	13	TUB7
Bra039987	AT2G29550.1	0	TUB7	tubulin beta-7 chain	both	4 - (Meiocytes: ASY1/Control)	20.4561	4.49367e-12	3	FALSE	21	13	TUB7
Bra010114	AT5G62700.1	0	TUB3	tubulin beta chain 3	both	4 - (Meiocytes: ASY1/Control)	20.4561	4.49367e-12	3	FALSE	20	14	TUB3
Bra039506	AT5G44340.1	0	TUB4	tubulin beta chain 4	both	4 - (Meiocytes: ASY1/Control)	20.4561	4.49367e-12	3	FALSE	18	12	TUB4
Bra033737	AT5G44340.1	0	TUB4	tubulin beta chain 4	both	4 - (Meiocytes: ASY1/Control)	20.4561	4.49367e-12	3	FALSE	17	12	TUB4
Bra020912	AT4G20890.1	0	TUB9	tubulin beta-9 chain	both	4 - (Meiocytes: ASY1/Control)	20.4561	4.49367e-12	3	FALSE	17	9	TUB9
Bra021724	AT5G35530.1	4.11e-131		Ribosomal protein S3 family protein	both	4 - (Meiocytes: ASY1/Control)	20.1784	9.80811e-13	3	FALSE	18	16	AT5G35530
Bra021722	AT5G35530.1	1.16e-131		Ribosomal protein S3 family protein	both	4 - (Meiocytes: ASY1/Control)	20.1784	9.80811e-13	3	FALSE	17	15	AT5G35530
Bra018226	AT2G31610.1	4.69e-131		Ribosomal protein S3 family protein	both	4 - (Meiocytes: ASY1/Control)	20.1784	9.80811e-13	3	FALSE	18	16	AT2G31610
Bra018554	AT4G02400.1	0		U3 ribonucleoprotein (Utp) family protein	both	2 - (Meiocytes: ASY1/Control)	15.7788	9.11971e-11	3	FALSE	15	7	AT4G02400
Bra008030	AT1G72370.2	3.54e-143	AP40|P40|RP40|RPSAA	40s ribosomal protein SA	both	4 - (Meiocytes: ASY1/Control)	13.7302	1.91937e-11	3	FALSE	10	8	P40
Bra002385	AT5G22060.1	0	ATJ2|J2	DNAJ homologue 2	both	4 - (Meiocytes: ASY1/Control)	12.1337	1.90402e-11	3	FALSE	18	9	J2
Bra020169	AT5G22060.1	0	ATJ2|J2	DNAJ homologue 2	both	4 - (Meiocytes: ASY1/Control)	11.6176	2.20673e-11	3	FALSE	14	9	J2
gi89257476	AT5G47600.1	1e-54		HSP20-like chaperones superfamily protein	both	4 - (Meiocytes: ASY1/Control)	8.01688	1.55379e-10	3	FALSE	9	6	AT5G47600
Bra000659	AT4G08900.1	0	ARGAH1	arginase	both	5 - (Anthers: ASY1/Control)	24.9287	2.82724e-12	2	TRUE	12	0	ARGAH1
Bra011567	AT4G34860.2	0	A/N-InvB	Plant neutral invertase family protein	both	4 - (Meiocytes: ASY1/Control)	21.519	1.04701e-13	2	TRUE	22	0	A/N-InvB
Bra034659	AT4G34860.2	0	A/N-InvB	Plant neutral invertase family protein	both	4 - (Meiocytes: ASY1/Control)	21.519	1.04701e-13	2	TRUE	19	0	A/N-InvB
gi1069998	ATCG00500.1	0	ACCD	acetyl-CoA carboxylase carboxyl transferase subunit beta	both	5 - (Anthers: ASY1/Control)	14.6693	3.16305e-11	2	TRUE	11	0	ACCD
gi224814582	AT2G38040.2	0	CAC3	acetyl Co-enzyme a carboxylase carboxyltransferase alpha subunit	both	5 - (Anthers: ASY1/Control)	11.6076	4.72113e-11	2	TRUE	23	0	CAC3
gi254847681	AT2G38040.2	0	CAC3	acetyl Co-enzyme a carboxylase carboxyltransferase alpha subunit	both	5 - (Anthers: ASY1/Control)	11.6076	4.72113e-11	2	TRUE	17	0	CAC3
gi224814588	AT2G38040.2	0	CAC3	acetyl Co-enzyme a carboxylase carboxyltransferase alpha subunit	both	5 - (Anthers: ASY1/Control)	11.6076	4.72113e-11	2	TRUE	20	0	CAC3
Bra002954	AT5G54810.1	0	ATTSB1|TRP2|TRPB|TSB1	tryptophan synthase beta-subunit 1	both	4 - (Meiocytes: ASY1/Control)	11.2027	3.01577e-12	2	TRUE	14	0	TSB1
Bra019075	AT4G27070.1	0	TSB2	tryptophan synthase beta-subunit 2	both	4 - (Meiocytes: ASY1/Control)	9.64002	7.72156e-12	2	TRUE	9	0	TSB2
Bra004486	At2g46980.2	0			both	4 - (Meiocytes: ASY1/Control)	9.48745	7.91355e-11	2	TRUE	39	0	ASY3
Bra015020	AT3G23980.1	0	BLI|KOS1	BLISTER	both	5 - (Anthers: ASY1/Control)	9.37606	2.86531e-10	2	TRUE	13	0	BLI
Bra001935	AT3G23980.1	0	BLI|KOS1	BLISTER	both	5 - (Anthers: ASY1/Control)	7.02917	3.94608e-10	1	TRUE	7	0	BLI
Bra020801	AT3G05900.1	5.87e-60		neurofilament protein-related	both	5 - (Anthers: ASY1/Control)	8.15722	2.57207e-10	2	TRUE	9	0	AT3G05900
Bra008784	AT5G14040.1	0	MPT3|PHT3;1	phosphate transporter 3;1	both	4 - (Meiocytes: ASY1/Control)	6.16068	1.73139e-10	2	TRUE	7	0	PHT3;1
Bra006234	AT5G14040.1	0	MPT3|PHT3;1	phosphate transporter 3;1	both	4 - (Meiocytes: ASY1/Control)	5.58928	2.73681e-10	2	TRUE	4	0	PHT3;1
Bra023417	AT5G13500.3	9.06e-170		Hyp O-arabinosyltransferase-like protein	both	4 - (Meiocytes: ASY1/Control)	28.9185	1.48128e-13	2	FALSE	11	8	AT5G13500
Bra008826	AT5G13490.2	1.07e-174	AAC2	ADP/ATP carrier 2	both	4 - (Meiocytes: ASY1/Control)	28.4154	5.01291e-14	2	FALSE	11	8	AAC2
Bra016305	AT1G27090.1	3.09e-136		glycine-rich protein	both	4 - (Meiocytes: ASY1/Control)	27.3938	2.15226e-13	2	FALSE	17	12	AT1G27090
Bra017279	AT1G56070.1	0	LOS1	Ribosomal protein S5/Elongation factor G/III/V family protein	both	4 - (Meiocytes: ASY1/Control)	26.7143	1.11538e-12	2	FALSE	29	13	LOS1
Bra010781	AT1G56070.1	0	LOS1	Ribosomal protein S5/Elongation factor G/III/V family protein	both	4 - (Meiocytes: ASY1/Control)	29.0028	2.03294e-12	1	FALSE	23	10	LOS1
Bra010782	AT1G56070.1	0	LOS1	Ribosomal protein S5/Elongation factor G/III/V family protein	both	4 - (Meiocytes: ASY1/Control)	24.0836	3.12024e-12	1	FALSE	29	14	LOS1
gi112253900	ATMG01190.1	0	ATP1	ATP synthase subunit 1	both	4 - (Meiocytes: ASY1/Control)	20.4824	5.68118e-13	2	FALSE	16	9	ATP1
Bra037917	AT4G10450.1	5.57e-104		Ribosomal protein L6 family	both	4 - (Meiocytes: ASY1/Control)	16.7734	1.43674e-12	2	FALSE	12	11	AT4G10450
Bra033171	AT4G10450.1	6.47e-104		Ribosomal protein L6 family	both	4 - (Meiocytes: ASY1/Control)	16.7734	1.43674e-12	2	FALSE	12	11	AT4G10450
Bra007572	AT3G61110.1	7.6e-44	ARS27A|RS27A	ribosomal protein S27	both	4 - (Meiocytes: ASY1/Control)	16.6798	1.38769e-11	2	FALSE	4	4	RS27A
Bra010369	AT4G28390.1	0	AAC3|ATAAC3	ADP/ATP carrier 3	both	4 - (Meiocytes: ASY1/Control)	16.5282	1.5997e-12	2	FALSE	5	3	AAC3
Bra031109	AT2G20060.1	3.72e-146		Ribosomal protein L4/L1 family	both	1 - (Anthers: ASY1/Control)	16.0925	1.68423e-07	2	FALSE	2	1	AT2G20060
Bra039999	AT1G33140.1	1.49e-105	PGY2	Ribosomal protein L6 family	both	4 - (Meiocytes: ASY1/Control)	15.993	2.59633e-12	2	FALSE	13	11	PGY2
Bra024663	AT1G27070.1	0		5'-AMP-activated protein kinase-related	both	4 - (Meiocytes: ASY1/Control)	15.4308	2.69692e-12	2	FALSE	9	8	AT1G27070
Bra025297	AT3G27690.1	2.64e-153	LHCB2|LHCB2.3|LHCB2.4	photosystem II light harvesting complex gene 2.3	anthers	4 - (Meiocytes: ASY1/Control)	14.4304	2.0161e-12	2	FALSE	2	1	LHCB2.3
Bra007025	AT3G53750.1	0	ACT3	actin 3	both	4 - (Meiocytes: ASY1/Control)	13.7634	4.65203e-12	2	FALSE	12	9	ACT3
Bra026158	AT1G15200.1	3.21e-173		protein-protein interaction regulator family protein	both	5 - (Anthers: ASY1/Control)	11.9181	1.99027e-08	2	FALSE	11	5	AT1G15200
gi241740080	AT3G18780.2	0	ACT2|DER1|ENL2|FIZ2|LSR2	actin 2	both	4 - (Meiocytes: ASY1/Control)	10.9236	5.12835e-12	2	FALSE	11	7	ACT2
Bra000443	AT3G62290.3	2.6e-103	ARFA1E|ATARFA1E	ADP-ribosylation factor A1E	both	4 - (Meiocytes: ASY1/Control)	10.8411	2.94762e-10	2	FALSE	10	8	ARFA1E
Bra032268	AT1G48850.1	0	EMB1144	chorismate synthase, putative / 5-enolpyruvylshikimate-3-phosphate phospholyase, putative	both	1 - (Anthers: ASY1/Control)	10.7644	1.45951e-09	2	FALSE	22	1	EMB1144
Bra034778	AT3G12110.1	0	ACT11	actin-11	both	4 - (Meiocytes: ASY1/Control)	9.94199	1.17e-11	2	FALSE	10	8	ACT11
gi4139264	AT5G09810.1	0	ACT7|AtACT7	actin 7	both	4 - (Meiocytes: ASY1/Control)	8.54928	1.21908e-11	2	FALSE	15	10	ACT7
Bra009081	AT5G09810.1	0	ACT7|AtACT7	actin 7	both	4 - (Meiocytes: ASY1/Control)	8.54928	1.21908e-11	2	FALSE	14	9	ACT7
gi6651027	AT1G14900.1	0	HMGA	high mobility group A	both	4 - (Meiocytes: ASY1/Control)	8.04188	1.52181e-11	2	FALSE	5	5	HMGA
Bra020541	AT5G26280.1	4.81e-169		TRAF-like family protein	both	1 - (Anthers: ASY1/Control)	7.43414	7.98663e-09	2	FALSE	6	6	AT5G26280
gi257719273	AT5G26280.1	0		TRAF-like family protein	both	1 - (Anthers: ASY1/Control)	5.94796	5.33172e-09	1	FALSE	20	19	AT5G26280
Bra011568	AT4G34870.1	2.44e-83	ATCYP1|ROC5	rotamase cyclophilin 5	meiocytes	4 - (Meiocytes: ASY1/Control)	6.60031	5.33779e-10	2	FALSE	2	1	ROC5
Bra003683	AT1G77470.1	0	EMB2810|RFC3|RFC5	replication factor C subunit 3	both	5 - (Anthers: ASY1/Control)	6.23867	6.52344e-10	2	FALSE	11	1	EMB2810
Bra002368	AT2G27030.3	6.11e-82	ACAM-2|CAM5	calmodulin 5	both	4 - (Meiocytes: ASY1/Control)	5.37745	3.20849e-10	2	FALSE	5	5	CAM5
Bra013827	AT4G24710.1	0	PCH2	P-loop containing nucleoside triphosphate hydrolases superfamily protein	both	4 - (Meiocytes: ASY1/Control)	13.315	1.13548e-12	1	TRUE	10	0	AT4G24710
Bra037064	AT4G31880.2	7.52e-90	PDS5C		both	5 - (Anthers: ASY1/Control)	9.00663	8.52739e-06	1	TRUE	8	0	AT4G31880
Bra010124	AT5G62810.1	0	ATPEX14|PED2|PEX14	peroxin 14	both	4 - (Meiocytes: ASY1/Control)	8.97458	9.46192e-12	1	TRUE	13	0	PEX14
Bra035880	AT5G62810.1	0	ATPEX14|PED2|PEX14	peroxin 14	both	4 - (Meiocytes: ASY1/Control)	6.31183	7.59902e-11	1	TRUE	9	0	PEX14
Bra000681	AT4G09510.1	0	A/N-InvI|CINV2	cytosolic invertase 2	both	4 - (Meiocytes: ASY1/Control)	8.54804	1.1547e-11	1	TRUE	8	0	CINV2
Bra029854	AT1G66240.1	2.64e-35	ATATX1|ATX1	homolog of anti-oxidant 1	both	2 - (Meiocytes: ASY1/Control)	7.24336	4.55765e-09	1	TRUE	3	0	AT1g66240
gi112253914	ATMG00090.1	0		structural constituent of ribosome;protein binding	meiocytes	4 - (Meiocytes: ASY1/Control)	6.83779	3.99171e-11	1	TRUE	3	0	ATMg00090
Bra005531	AT2G33040.1	0	ATP3	gamma subunit of Mt ATP synthase	both	4 - (Meiocytes: ASY1/Control)	6.24918	1.75842e-10	1	TRUE	7	0	ATP3
Bra006140	AT5G12080.3	0	ATMSL10|MSL10	mechanosensitive channel of small conductance-like 10	anthers	5 - (Anthers: ASY1/Control)	6.13578	1.65249e-09	1	TRUE	3	0	MSL10
Bra008917	AT5G12080.3	0	ATMSL10|MSL10	mechanosensitive channel of small conductance-like 10	anthers	5 - (Anthers: ASY1/Control)	3.22207	4.47876e-07	0	TRUE	8	0	MSL10
gi33309455	AT5G12140.1	4e-60	ATCYS1|CYS1	cystatin-1	both	5 - (Anthers: ASY1/Control)	5.89044	3.2688e-09	1	TRUE	3	0	CYS1
gi300432975	AT5G12140.1	2e-62	ATCYS1|CYS1	cystatin-1	both	5 - (Anthers: ASY1/Control)	3.36436	1.90802e-06	0	TRUE	3	0	CYS1
Bra020783	AT3G06040.3	1.88e-78		Ribosomal protein L12/ ATP-dependent Clp protease adaptor protein ClpS family protein	both	2 - (Meiocytes: ASY1/Control)	5.88477	3.55764e-09	1	TRUE	9	0	AT3G06040
Bra028992	AT5G55070.1	0		Dihydrolipoamide succinyltransferase	both	4 - (Meiocytes: ASY1/Control)	5.88098	1.66366e-10	1	TRUE	6	0	AT5G55070
Bra002934	AT5G55070.1	0		Dihydrolipoamide succinyltransferase	both	4 - (Meiocytes: ASY1/Control)	6.34007	1.7129e-10	1	FALSE	8	1	AT5G55070
Bra035551	AT5G55070.1	0		Dihydrolipoamide succinyltransferase	both	4 - (Meiocytes: ASY1/Control)	4.81602	7.33877e-10	0	TRUE	8	0	AT5G55070
Bra013805	AT4G24470.2	4.39e-126	GATA25|TIFY1|ZIM	GATA-type zinc finger protein with TIFY domain	both	5 - (Anthers: ASY1/Control)	5.76956	1.89591e-09	1	TRUE	3	0	ZIM
Bra034364	AT2G27730.1	4.14e-36		copper ion binding	both	4 - (Meiocytes: ASY1/Control)	5.68316	4.15709e-09	1	TRUE	2	0	AT2G27730
Bra012003	AT2G27730.1	3.04e-39		copper ion binding	meiocytes	4 - (Meiocytes: ASY1/Control)	5.68316	4.15709e-09	1	TRUE	2	0	AT2G27730
gi112253848	ATMG00480.1	5e-113	ATP8|ORFB	Plant mitochondrial ATPase, F0 complex, subunit 8 protein	both	4 - (Meiocytes: ASY1/Control)	5.29885	2.23425e-10	1	TRUE	3	0	ORFB
gi72384499	AT5G65270.1	5e-147	AtRABA4a|RABA4a	RAB GTPase homolog A4A	both	4 - (Meiocytes: ASY1/Control)	5.21481	9.49912e-10	1	TRUE	2	0	RABA4a
Bra018190	AT3G46830.1	1.01e-113	ATRAB-A2C|ATRAB11A|ATRABA2C|RAB-A2C|RABA2c	RAB GTPase homolog A2C	both	4 - (Meiocytes: ASY1/Control)	5.16092	4.91243e-10	1	TRUE	4	0	RABA2c
Bra031330	AT3G22170.2	0	CPD45|FHY3	far-red elongated hypocotyls 3	anthers	5 - (Anthers: ASY1/Control)	5.14635	1.60612e-09	1	TRUE	9	0	FHY3
gi257716311	AT4G35420.1	0	DRL1|TKPR1	dihydroflavonol 4-reductase-like1	meiocytes	4 - (Meiocytes: ASY1/Control)	5.14037	8.0558e-10	1	TRUE	3	0	TKPR1
gi57012853	AT1G24360.1	0		NAD(P)-binding Rossmann-fold superfamily protein	both	4 - (Meiocytes: ASY1/Control)	5.10059	1.25984e-09	1	TRUE	3	0	AT1G24360
Bra023113	AT2G37270.2	7.94e-119	ATRPS5B|RPS5B	ribosomal protein 5B	both	4 - (Meiocytes: ASY1/Control)	20.9697	4.91487e-12	1	FALSE	9	8	RPS5B
Bra032127	AT3G19760.1	0	EIF4A-III	eukaryotic initiation factor 4A-III	both	4 - (Meiocytes: ASY1/Control)	20.3046	1.62603e-12	1	FALSE	4	1	EIF4A-III
Bra020079	AT5G19990.1	0	ATSUG1|RPT6A	regulatory particle triple-A ATPase 6A	both	4 - (Meiocytes: ASY1/Control)	19.3717	2.94441e-12	1	FALSE	15	4	RPT6A
Bra040145	AT5G18380.1	1.48e-76		Ribosomal protein S5 domain 2-like superfamily protein	both	4 - (Meiocytes: ASY1/Control)	15.7981	1.66708e-12	1	FALSE	12	11	AT5G18380
Bra006454	AT5G18380.1	7.98e-75		Ribosomal protein S5 domain 2-like superfamily protein	both	4 - (Meiocytes: ASY1/Control)	15.7981	1.66708e-12	1	FALSE	12	11	AT5G18380
gi332628367	AT1G29930.1	0	AB140|CAB1|CAB140|LHCB1.3	chlorophyll A/B binding protein 1	anthers	4 - (Meiocytes: ASY1/Control)	14.4304	2.0161e-12	1	FALSE	3	1	CAB1
Bra005425	AT2G34430.1	1.34e-147	LHB1B1|LHCB1.4	light-harvesting chlorophyll-protein complex II subunit B1	anthers	4 - (Meiocytes: ASY1/Control)	14.4304	2.0161e-12	1	FALSE	3	1	LHB1B1
Bra027857	AT1G58380.1	1.45e-15	XW6	Ribosomal protein S5 family protein	both	4 - (Meiocytes: ASY1/Control)	13.7653	1.70462e-11	1	FALSE	1	1	XW6
Bra035439	AT1G58684.1	4.16e-126		Ribosomal protein S5 family protein	both	4 - (Meiocytes: ASY1/Control)	12.2671	3.23627e-12	1	FALSE	11	10	AT1G58684
Bra004654	AT1G58684.1	5.14e-121		Ribosomal protein S5 family protein	both	4 - (Meiocytes: ASY1/Control)	9.02517	2.64807e-11	1	FALSE	16	16	AT1G58684
Bra016913	AT1G58684.1	4.77e-123		Ribosomal protein S5 family protein	both	4 - (Meiocytes: ASY1/Control)	9.02517	2.64807e-11	1	FALSE	16	16	AT1G58684
Bra026712	AT1G16610.1	9.97e-69	AtSR45|RNPS1|SR45	arginine/serine-rich 45	both	5 - (Anthers: ASY1/Control)	11.8784	2.64847e-08	1	FALSE	4	3	SR45
Bra026037	AT1G16610.1	1.28e-72	AtSR45|RNPS1|SR45	arginine/serine-rich 45	both	5 - (Anthers: ASY1/Control)	6.91321	1.98099e-09	1	FALSE	5	4	SR45
gi387909	AT4G34670.1	2e-170		Ribosomal protein S3Ae	both	4 - (Meiocytes: ASY1/Control)	11.8646	1.31077e-11	1	FALSE	16	13	AT4G34670
gi310911154	AT4G34670.1	2e-176		Ribosomal protein S3Ae	both	4 - (Meiocytes: ASY1/Control)	8.83793	1.70596e-11	1	FALSE	19	15	AT4G34670
gi310911119	AT4G34670.1	4e-175		Ribosomal protein S3Ae	both	4 - (Meiocytes: ASY1/Control)	8.83793	1.70596e-11	1	FALSE	15	12	AT4G34670
Bra011551	AT4G34670.1	7.72e-137		Ribosomal protein S3Ae	both	4 - (Meiocytes: ASY1/Control)	8.68603	1.38245e-11	1	FALSE	17	15	AT4G34670
Bra017669	AT4G34670.1	3.59e-137		Ribosomal protein S3Ae	both	4 - (Meiocytes: ASY1/Control)	8.41749	1.56514e-11	1	FALSE	18	16	AT4G34670
Bra034643	AT4G34670.1	1.9e-138		Ribosomal protein S3Ae	both	4 - (Meiocytes: ASY1/Control)	8.30974	2.33641e-11	1	FALSE	14	13	AT4G34670
Bra029331	AT5G61170.1	6.83e-64		Ribosomal protein S19e family protein	both	4 - (Meiocytes: ASY1/Control)	10.3463	8.32436e-11	1	FALSE	4	3	AT5G61170
Bra035939	AT5G61170.1	8.66e-77		Ribosomal protein S19e family protein	both	4 - (Meiocytes: ASY1/Control)	5.64225	3.97003e-10	1	FALSE	6	6	AT5G61170
gi75284101	AT4G01850.2	0	AtSAM2|MAT2|SAM-2|SAM2	S-adenosylmethionine synthetase 2	both	4 - (Meiocytes: ASY1/Control)	9.51704	4.84289e-12	1	FALSE	13	3	SAM-2
Bra035048	AT1G78570.1	0	ATRHM1|RHM1|ROL1	rhamnose biosynthesis 1	both	4 - (Meiocytes: ASY1/Control)	9.15325	5.73669e-12	1	FALSE	14	2	RHM1
Bra027310	AT3G14790.1	0	ATRHM3|RHM3	rhamnose biosynthesis 3	both	4 - (Meiocytes: ASY1/Control)	9.15325	5.73669e-12	1	FALSE	10	2	RHM3
Bra006689	AT5G59850.1	4.79e-72		Ribosomal protein S8 family protein	both	4 - (Meiocytes: ASY1/Control)	9.11191	3.99271e-11	1	FALSE	9	9	AT5G59850.1
Bra012694	AT4G16720.1	1.18e-115		Ribosomal protein L23/L15e family protein	both	4 - (Meiocytes: ASY1/Control)	9.06071	3.97667e-11	1	FALSE	11	11	AT4G16720
gi224981579	AT5G38480.1	1e-177	GRF3|RCI1	general regulatory factor 3	both	4 - (Meiocytes: ASY1/Control)	8.92098	1.57126e-11	1	FALSE	10	6	RCI1A
Bra040592	AT3G02520.1	7.22e-144	GF14 NU|GRF7	general regulatory factor 7	both	4 - (Meiocytes: ASY1/Control)	8.92098	1.57126e-11	1	FALSE	10	7	AT3g02520
Bra008355	AT1G78300.1	6.69e-137	14-3-3OMEGA|GF14 OMEGA|GRF2	general regulatory factor 2	both	4 - (Meiocytes: ASY1/Control)	8.92098	1.57126e-11	1	FALSE	8	5	GF14
Bra003649	AT1G78300.1	2.77e-145	14-3-3OMEGA|GF14 OMEGA|GRF2	general regulatory factor 2	both	4 - (Meiocytes: ASY1/Control)	8.92098	1.57126e-11	1	FALSE	8	5	GF14
Bra001637	AT3G16640.1	1.11e-85	TCTP	translationally controlled tumor protein	both	4 - (Meiocytes: ASY1/Control)	8.1486	5.77973e-11	1	FALSE	3	2	TCTP
Bra008983	AT5G11170.1	0	UAP56a	DEAD/DEAH box RNA helicase family protein	both	4 - (Meiocytes: ASY1/Control)	8.03887	1.69095e-11	1	FALSE	10	1	UAP56a
Bra030642	AT1G06220.1	0	CLO|GFA1|MEE5	Ribosomal protein S5/Elongation factor G/III/V family protein	both	4 - (Meiocytes: ASY1/Control)	8.00832	8.7446e-10	1	FALSE	19	3	MEE5
Bra038265	AT3G46060.3	5.19e-124	ARA-3|ARA3|ATRAB8A|ATRABE1C|RAB8A|RABE1c	RAB GTPase homolog 8A	both	4 - (Meiocytes: ASY1/Control)	7.983	8.04898e-11	1	FALSE	7	5	RABE1c
gi257644086	AT1G14320.1	8e-162	RPL10|RPL10A|SAC52	Ribosomal protein L16p/L10e family protein	both	4 - (Meiocytes: ASY1/Control)	7.78142	3.17239e-11	1	FALSE	10	11	SAC52
Bra016706	AT1G14320.1	6.51e-103	RPL10|RPL10A|SAC52	Ribosomal protein L16p/L10e family protein	both	4 - (Meiocytes: ASY1/Control)	7.60303	5.54706e-11	1	FALSE	9	9	SAC52
gi257644080	AT1G66580.1	6e-159	RPL10C|SAG24	senescence associated gene 24	both	4 - (Meiocytes: ASY1/Control)	7.73811	3.5553e-11	1	FALSE	11	12	SAG24
gi257644090	AT1G66580.1	3e-160	RPL10C|SAG24	senescence associated gene 24	both	4 - (Meiocytes: ASY1/Control)	7.45918	3.88734e-11	1	FALSE	13	14	SAG24
Bra017258	AT3G11510.1	5.4e-74		Ribosomal protein S11 family protein	both	4 - (Meiocytes: ASY1/Control)	7.68468	7.50552e-11	1	FALSE	10	9	AT3G11510
Bra006934	AT3G52570.1	1.06e-155		alpha/beta-Hydrolases superfamily protein	both	4 - (Meiocytes: ASY1/Control)	7.68468	7.50552e-11	1	FALSE	10	9	AT3G52570
Bra031383	AT1G22300.2	1.24e-133	14-3-3EPSILON|GF14 EPSILON|GRF10	general regulatory factor 10	both	4 - (Meiocytes: ASY1/Control)	7.64496	7.12564e-08	1	FALSE	2	1	GRF10
Bra028586	AT5G10450.3	9.85e-134	14-3-3lambda|AFT1|GRF6	G-box regulating factor 6	both	4 - (Meiocytes: ASY1/Control)	7.54158	3.02917e-11	1	FALSE	5	3	RCI2
Bra021478	AT3G02080.1	1.22e-78		Ribosomal protein S19e family protein	both	4 - (Meiocytes: ASY1/Control)	7.50799	7.70349e-11	1	FALSE	7	7	AT3G02080
Bra017760	AT4G36420.1	4.4e-56		Ribosomal protein L12 family protein	both	1 - (Anthers: ASY1/Control)	7.44522	4.73971e-09	1	FALSE	1	0	AT4G36420
Bra035298	AT1G43170.8	0	ARP1|emb2207|RP1|RPL3A	ribosomal protein 1	both	4 - (Meiocytes: ASY1/Control)	7.30519	7.8918e-11	1	FALSE	33	32	EMB2207
Bra009470	AT5G04290.1	0	KTF1|SPT5L	kow domain-containing transcription factor 1	both	4 - (Meiocytes: ASY1/Control)	7.19566	7.48743e-10	1	FALSE	38	31	KTF1
Bra007840	AT2G24650.1	3.55e-151		DNA binding;DNA binding;sequence-specific DNA binding transcription factors	both	4 - (Meiocytes: ASY1/Control)	7.15853	4.23439e-09	1	FALSE	2	3	AT2G24650
Bra029617	AT3G07050.1	0	NSN1	GTP-binding family protein	both	4 - (Meiocytes: ASY1/Control)	7.0328	4.78176e-10	1	FALSE	13	12	NSN1
Bra031423	AT1G61580.1	0	ARP2|RPL3B	R-protein L3 B	both	4 - (Meiocytes: ASY1/Control)	7.01008	8.39696e-11	1	FALSE	9	9	RPL3B
gi257672691	AT4G37910.1	0	mtHsc70-1	mitochondrial heat shock protein 70-1	both	4 - (Meiocytes: ASY1/Control)	7.00859	6.31375e-11	1	FALSE	16	4	mtHsc70-1
Bra001090	AT3G03780.3	0	ATMS2|MS2	methionine synthase 2	both	4 - (Meiocytes: ASY1/Control)	6.87621	1.29397e-10	1	FALSE	10	5	AT3g03780
Bra001559	AT2G34480.1	8.9e-82		Ribosomal protein L18ae/LX family protein	both	4 - (Meiocytes: ASY1/Control)	6.64257	1.25128e-10	1	FALSE	11	11	AT2G34480
Bra013774	AT4G24190.1	0	AtHsp90-7|AtHsp90.7|HSP90.7|SHD	Chaperone protein htpG family protein	both	4 - (Meiocytes: ASY1/Control)	6.6301	5.43998e-11	1	FALSE	18	2	SHD
Bra028876	AT5G02310.1	0	PRT6	proteolysis 6	both	3 - (Meiocytes: ASY1/Control)	6.61189	1.06658e-08	1	FALSE	1	1	PRT6
Bra034757	AT3G12390.1	1.5e-76		Nascent polypeptide-associated complex (NAC), alpha subunit family protein	both	4 - (Meiocytes: ASY1/Control)	6.56333	4.39347e-09	1	FALSE	3	1	AT3G12390
Bra038716	AT3G12390.1	2.84e-43		Nascent polypeptide-associated complex (NAC), alpha subunit family protein	both	4 - (Meiocytes: ASY1/Control)	6.56333	4.39347e-09	1	FALSE	2	1	AT3G12390
gi257728825	AT4G00100.1	2e-103	ATRPS13A|PFL2|RPS13|RPS13A	ribosomal protein S13A	both	4 - (Meiocytes: ASY1/Control)	6.55499	1.23753e-10	1	FALSE	11	10	RPS13A
Bra014472	AT4G00100.1	6.38e-82	ATRPS13A|PFL2|RPS13|RPS13A	ribosomal protein S13A	both	4 - (Meiocytes: ASY1/Control)	6.55499	1.23753e-10	1	FALSE	11	10	RPS13A
Bra016637	AT1G16480.1	0		Tetratricopeptide repeat (TPR)-like superfamily protein	both	5 - (Anthers: ASY1/Control)	6.535	2.94858e-07	1	FALSE	3	2	AT1G16480
gi257676177	AT5G17920.2	0	ATCIMS|ATMETS|ATMS1	Cobalamin-independent synthase family protein	both	4 - (Meiocytes: ASY1/Control)	6.46758	5.13117e-11	1	FALSE	15	5	ATMS1
Bra002116	AT5G17920.2	0	ATCIMS|ATMETS|ATMS1	Cobalamin-independent synthase family protein	both	4 - (Meiocytes: ASY1/Control)	6.2457	8.18301e-11	1	FALSE	15	3	ATMS1
Bra009363	AT5G08680.1	0		ATP synthase alpha/beta family protein	both	4 - (Meiocytes: ASY1/Control)	6.34504	6.39584e-11	1	FALSE	18	6	AT5G08680
gi311815174	AT5G65360.1	1e-93	H3.1	Histone superfamily protein	both	4 - (Meiocytes: ASY1/Control)	6.28526	1.73996e-10	1	FALSE	5	5	AT5G65360.1
Bra003745	AT4G40030.2	9.19e-75	H3.3	Histone superfamily protein	both	4 - (Meiocytes: ASY1/Control)	6.28526	1.73996e-10	1	FALSE	5	4	AT4G40030
Bra027380	AT3G13990.2	0		Kinase-related protein of unknown function (DUF1296)	both	3 - (Meiocytes: ASY1/Control)	6.1528	5.01891e-05	1	FALSE	10	2	AT3G13990
Bra025838	AT1G20696.3	9.83e-60	HMGB3|NFD03|NFD3	high mobility group B3	both	1 - (Anthers: ASY1/Control)	6.08551	1.50181e-07	1	FALSE	3	2	HMGB3
Bra037472	AT5G48650.1	3.69e-133		Nuclear transport factor 2 (NTF2) family protein with RNA binding (RRM-RBD-RNP motifs) domain	both	4 - (Meiocytes: ASY1/Control)	6.07687	4.09845e-10	1	FALSE	6	4	AT5G48650
Bra027167	AT3G16380.1	0	PAB6	poly(A) binding protein 6	both	4 - (Meiocytes: ASY1/Control)	6.07029	2.69596e-10	1	FALSE	6	1	PAB6
Bra015687	AT1G77180.2	0	SKIP	chromatin protein family	both	5 - (Anthers: ASY1/Control)	6.02388	9.04555e-10	1	FALSE	15	2	SKIP
Bra028028	AT4G09800.1	1e-84	RPS18C	S18 ribosomal protein	both	4 - (Meiocytes: ASY1/Control)	6.01129	1.58803e-10	1	FALSE	10	11	RPS18C
Bra014558	AT2G42740.1	1.74e-104	RPL16A	ribosomal protein large subunit 16A	both	4 - (Meiocytes: ASY1/Control)	6.00372	3.70568e-10	1	FALSE	10	9	RPL16A
Bra001302	AT3G09630.1	0		Ribosomal protein L4/L1 family	both	4 - (Meiocytes: ASY1/Control)	5.95738	3.19574e-10	1	FALSE	16	16	AT3G09630
Bra034075	AT3G09630.1	0		Ribosomal protein L4/L1 family	both	4 - (Meiocytes: ASY1/Control)	5.65563	1.29519e-09	1	FALSE	24	22	AT3G09630
Bra029780	AT3G09630.1	0		Ribosomal protein L4/L1 family	both	4 - (Meiocytes: ASY1/Control)	5.57414	2.25424e-09	1	FALSE	24	22	AT3G09630
gi262400742	ATCG00650.1	7e-64	RPS18	ribosomal protein S18	both	4 - (Meiocytes: ASY1/Control)	5.93129	1.77229e-09	1	FALSE	5	5	RPS18
Bra001661	AT3G17390.1	0	MAT4|MTO3|SAMS3	S-adenosylmethionine synthetase family protein	meiocytes	4 - (Meiocytes: ASY1/Control)	5.90931	2.7627e-10	1	FALSE	6	1	MTO3
Bra031210	AT2G21660.2	3.02e-43	ATGRP7|CCR2|GR-RBP7|GRP7	cold, circadian rhythm, and rna binding 2	both	4 - (Meiocytes: ASY1/Control)	5.89041	3.94261e-08	1	FALSE	6	4	GRP7
Bra010668	AT4G39680.2	0		SAP domain-containing protein	anthers	5 - (Anthers: ASY1/Control)	5.88673	1.00049e-09	1	FALSE	16	4	AT4G39680
Bra011842	AT4G39680.2	1.38e-120		SAP domain-containing protein	anthers	5 - (Anthers: ASY1/Control)	3.56465	2.54391e-08	0	TRUE	2	0	AT4G39680
Bra029135	AT5G52160.1	6.73e-29		Bifunctional inhibitor/lipid-transfer protein/seed storage 2S albumin superfamily protein	meiocytes	4 - (Meiocytes: ASY1/Control)	5.74604	8.76959e-10	1	FALSE	1	0	AT5G52160
Bra037913	AT4G10340.1	9.77e-133	LHCB5	light harvesting complex of photosystem II 5	both	5 - (Anthers: ASY1/Control)	5.74215	3.43907e-08	1	FALSE	8	3	LHCB5
Bra035903	AT5G62190.1	0	PRH75	DEAD box RNA helicase (PRH75)	both	4 - (Meiocytes: ASY1/Control)	5.70689	3.07454e-10	1	FALSE	18	18	PRH75
Bra029275	AT5G62190.1	0	PRH75	DEAD box RNA helicase (PRH75)	both	4 - (Meiocytes: ASY1/Control)	5.34573	7.60155e-10	1	FALSE	11	15	PRH75
Bra001004	AT3G01540.4	0	ATDRH1|DRH1	DEAD box RNA helicase 1	both	4 - (Meiocytes: ASY1/Control)	5.69959	2.58789e-10	1	FALSE	13	13	DRH1
Bra023478	AT5G14610.2	0		DEAD box RNA helicase family protein	both	4 - (Meiocytes: ASY1/Control)	5.69959	2.58789e-10	1	FALSE	9	6	AT5G14610
Bra001857	AT4G15000.1	6.28e-72		Ribosomal L27e protein family	both	4 - (Meiocytes: ASY1/Control)	5.66197	3.32496e-10	1	FALSE	6	6	AT4G15000
Bra023843	AT4G15000.1	4.81e-72		Ribosomal L27e protein family	both	4 - (Meiocytes: ASY1/Control)	5.30328	5.30859e-10	1	FALSE	6	6	AT4G15000
Bra001286	AT3G08530.1	0	AtCHC2|CHC2	Clathrin, heavy chain	both	4 - (Meiocytes: ASY1/Control)	5.63018	1.47783e-10	1	FALSE	23	2	AT3G08530
Bra004806	AT2G44120.2	5.89e-134		Ribosomal protein L30/L7 family protein	both	4 - (Meiocytes: ASY1/Control)	5.60307	2.19598e-10	1	FALSE	20	17	AT2G44120
Bra037665	AT2G44120.2	4.12e-132		Ribosomal protein L30/L7 family protein	both	4 - (Meiocytes: ASY1/Control)	5.60307	2.19598e-10	1	FALSE	19	17	AT2G44120
Bra027624	AT1G63160.1	0	EMB2811|RFC2	replication factor C 2	both	4 - (Meiocytes: ASY1/Control)	5.55203	1.51755e-10	1	FALSE	9	1	RFC2
Bra033999	AT1G67430.1	1.26e-100		Ribosomal protein L22p/L17e family protein	both	4 - (Meiocytes: ASY1/Control)	5.55035	3.43183e-10	1	FALSE	13	13	AT1G67430
Bra032828	AT1G27400.1	2.44e-101		Ribosomal protein L22p/L17e family protein	both	4 - (Meiocytes: ASY1/Control)	5.55035	3.43183e-10	1	FALSE	11	11	AT1G27400
Bra010943	AT1G27400.1	3.63e-96		Ribosomal protein L22p/L17e family protein	both	4 - (Meiocytes: ASY1/Control)	5.55035	3.43183e-10	1	FALSE	11	11	AT1G27400
Bra001391	AT3G11130.1	0	AtCHC1|CHC1	Clathrin, heavy chain	both	4 - (Meiocytes: ASY1/Control)	5.52899	1.77292e-10	1	FALSE	22	2	AT3G11130
Bra034864	AT3G11130.1	0	AtCHC1|CHC1	Clathrin, heavy chain	both	4 - (Meiocytes: ASY1/Control)	5.06614	2.80104e-10	1	FALSE	31	2	AT3G11130
Bra014104	AT1G48160.1	3.82e-57		signal recognition particle 19 kDa protein, putative / SRP19, putative	both	4 - (Meiocytes: ASY1/Control)	5.51488	2.377e-08	1	FALSE	4	4	AT1G48160
Bra024481	AT4G36130.1	1.13e-138		Ribosomal protein L2 family	both	4 - (Meiocytes: ASY1/Control)	5.50928	5.6712e-10	1	FALSE	13	9	AT4G36130
Bra010550	AT4G36130.1	3.32e-147		Ribosomal protein L2 family	both	4 - (Meiocytes: ASY1/Control)	5.2158	5.76547e-10	1	FALSE	14	11	AT4G36130
Bra004926	AT2G45640.1	7.38e-67	ATSAP18|SAP18	SIN3 associated polypeptide P18	both	5 - (Anthers: ASY1/Control)	5.48812	7.12806e-09	1	FALSE	6	5	SAP18
gi227304500	AT5G07090.1	0		Ribosomal protein S4 (RPS4A) family protein	both	4 - (Meiocytes: ASY1/Control)	5.46093	6.05655e-10	1	FALSE	18	17	AT5G07090
Bra003176	AT3G54210.1	1.78e-101		Ribosomal protein L17 family protein	both	4 - (Meiocytes: ASY1/Control)	5.41507	1.89068e-09	1	FALSE	3	3	AT3G54210
Bra017461	AT2G01250.1	1.74e-133		Ribosomal protein L30/L7 family protein	both	4 - (Meiocytes: ASY1/Control)	5.37221	2.81312e-10	1	FALSE	22	20	AT2G01250
Bra014334	AT2G01250.1	2.33e-134		Ribosomal protein L30/L7 family protein	both	4 - (Meiocytes: ASY1/Control)	5.37221	2.81312e-10	1	FALSE	22	20	AT2G01250
gi544416	AT4G39260.3	2e-54	ATGRP8|CCR1|GR-RBP8|GRP8	cold, circadian rhythm, and RNA binding 1	both	4 - (Meiocytes: ASY1/Control)	5.30999	7.64353e-08	1	FALSE	3	2	GRP8
Bra031676	AT1G09640.1	0		Translation elongation factor EF1B, gamma chain	both	4 - (Meiocytes: ASY1/Control)	5.26685	7.35884e-10	1	FALSE	9	1	AT1G09640
Bra020005	AT1G09640.1	0		Translation elongation factor EF1B, gamma chain	both	4 - (Meiocytes: ASY1/Control)	5.26685	7.35884e-10	1	FALSE	9	2	AT1G09640
Bra016295	AT1G26880.1	1.34e-60		Ribosomal protein L34e superfamily protein	both	4 - (Meiocytes: ASY1/Control)	5.11077	8.94056e-10	1	FALSE	3	3	AT1G26880
Bra034985	AT4G33865.1	8.57e-26		Ribosomal protein S14p/S29e family protein	both	4 - (Meiocytes: ASY1/Control)	5.08806	1.77183e-09	1	FALSE	3	3	AT4G33865
Bra039041	AT3G28900.1	8.8e-62		Ribosomal protein L34e superfamily protein	both	4 - (Meiocytes: ASY1/Control)	5.08165	7.40225e-10	1	FALSE	7	6	AT3G28900
Bra021701	AT1G80070.1	0	EMB14|EMB177|EMB33|SUS2	Pre-mRNA-processing-splicing factor	both	4 - (Meiocytes: ASY1/Control)	4.00121	3.53545e-09	0	TRUE	35	0	AT1g80070
Bra013431	AT1G80070.1	0	EMB14|EMB177|EMB33|SUS2	Pre-mRNA-processing-splicing factor	both	4 - (Meiocytes: ASY1/Control)	4.00121	3.53545e-09	0	TRUE	32	0	AT1g80070
Bra005076	AT1G80070.1	0	EMB14|EMB177|EMB33|SUS2	Pre-mRNA-processing-splicing factor	both	4 - (Meiocytes: ASY1/Control)	3.5024	1.43363e-08	0	TRUE	20	0	AT1g80070
Bra017581	AT5G46070.1	0		Guanylate-binding family protein	both	1 - (Anthers: ASY1/Control)	0.780513	0.0996261	0	TRUE	32	0	AT5G46070
Bra025042	AT5G46070.1	0		Guanylate-binding family protein	both	1 - (Anthers: ASY1/Control)	0.780513	0.0996261	0	TRUE	20	0	AT5G46070
Bra017400	AT2G03150.1	0	emb1579	ATP/GTP-binding protein family	both	5 - (Anthers: ASY1/Control)	3.83722	1.13348e-08	0	TRUE	30	0	emb1579
Bra033452	AT3G52140.1	0	FMT|NOXY38	tetratricopeptide repeat (TPR)-containing protein	both	4 - (Meiocytes: ASY1/Control)	2.59206	8.32836e-07	0	TRUE	28	0	NOXY38
Bra006902	AT3G52140.1	0	FMT|NOXY38	tetratricopeptide repeat (TPR)-containing protein	both	4 - (Meiocytes: ASY1/Control)	2.59206	8.32836e-07	0	TRUE	23	0	NOXY38
Bra033630	AT2G21390.1	0		Coatomer, alpha subunit	both	4 - (Meiocytes: ASY1/Control)	4.37322	1.05681e-09	0	TRUE	26	0	AT2G21390
Bra011849	AT1G62020.1	0		Coatomer, alpha subunit	both	4 - (Meiocytes: ASY1/Control)	3.90758	2.59402e-09	0	TRUE	24	0	AT1G62020
Bra011848	AT1G62020.1	0		Coatomer, alpha subunit	both	4 - (Meiocytes: ASY1/Control)	2.4002	1.7495e-06	0	TRUE	10	0	AT1G62020
Bra024417	AT5G65750.1	0		2-oxoglutarate dehydrogenase, E1 component	both	4 - (Meiocytes: ASY1/Control)	2.69978	2.07477e-07	0	TRUE	23	0	AT5G65750
Bra003211	AT3G55410.1	0		2-oxoglutarate dehydrogenase, E1 component	both	4 - (Meiocytes: ASY1/Control)	2.45711	3.8326e-07	0	TRUE	19	0	AT3G55410
Bra027582	AT3G55410.1	0		2-oxoglutarate dehydrogenase, E1 component	both	4 - (Meiocytes: ASY1/Control)	2.45711	3.8326e-07	0	TRUE	18	0	AT3G55410
Bra011081	AT4G29060.1	0	emb2726	elongation factor Ts family protein	both	5 - (Anthers: ASY1/Control)	4.63357	5.70216e-08	0	TRUE	17	0	emb2726
Bra018090	AT3G48000.1	0	ALDH2|ALDH2A|ALDH2B4	aldehyde dehydrogenase 2B4	both	4 - (Meiocytes: ASY1/Control)	2.33057	1.82485e-06	0	TRUE	15	0	ALDH2B4
Bra020835	AT1G20960.2	0	emb1507	U5 small nuclear ribonucleoprotein helicase, putative	both	4 - (Meiocytes: ASY1/Control)	2.30634	1.52066e-06	0	TRUE	15	0	emb1507
Bra007088	AT3G54670.3	0	ATSMC1|SMC1|TTN8	Structural maintenance of chromosomes (SMC) family protein	meiocytes				0	TRUE	14	0	TTN8
Bra038100	AT1G53140.1	0	DRP5A	Dynamin related protein 5A	both	5 - (Anthers: ASY1/Control)	4.91988	2.97857e-09	0	TRUE	14	0	DRP5A
Bra030385	AT1G52410.2	0	AtTSA1|TSA1	TSK-associating protein 1	both	1 - (Anthers: ASY1/Control)	1.92636	7.58642e-05	0	TRUE	14	0	AT1g52410
Bra018970	AT1G52410.1	0	AtTSA1|TSA1	TSK-associating protein 1	both	4 - (Meiocytes: ASY1/Control)	1.73412	9.51846e-05	0	TRUE	8	0	AT1g52410
Bra034692	AT3G13300.1	0	VCS	Transducin/WD40 repeat-like superfamily protein	both	5 - (Anthers: ASY1/Control)	3.00074	9.14751e-08	0	TRUE	13	0	VCS
Bra034693	AT3G13300.1	0	VCS	Transducin/WD40 repeat-like superfamily protein	both	5 - (Anthers: ASY1/Control)	2.30553	1.02169e-06	0	TRUE	10	0	VCS
Bra027974	AT5G42220.1	0		Ubiquitin-like superfamily protein	both	4 - (Meiocytes: ASY1/Control)	2.67109	2.46421e-07	0	TRUE	13	0	AT5G42220
gi134285213	AT1G22260.1	0	AtZYP1a|ZYP1|ZYP1a	Myosin heavy chain-related protein	both	5 - (Anthers: ASY1/Control)	2.39144	3.72931e-06	0	TRUE	13	0	ZYP1a
Bra019919	AT1G10580.1	0		Transducin/WD40 repeat-like superfamily protein	both	2 - (Meiocytes: ASY1/Control)	1.6546	0.00044173	0	TRUE	13	0	AT1G10580
Bra034318	AT2G27040.2	0	AGO4|OCP11	Argonaute family protein	meiocytes	4 - (Meiocytes: ASY1/Control)	1.20623	0.189085	0	TRUE	13	0	AGO4
Bra022941	AT2G33435.1	0		RNA-binding (RRM/RBD/RNP motifs) family protein	both	5 - (Anthers: ASY1/Control)	3.18908	4.52655e-08	0	TRUE	12	0	AT2G33435
Bra034328	AT2G27170.2	0	SMC3|TTN7	Structural maintenance of chromosomes (SMC) family protein	meiocytes	4 - (Meiocytes: ASY1/Control)	1.32831	0.0157609	0	TRUE	12	0	TTN7
Bra000522	AT2G27170.2	0	SMC3|TTN7	Structural maintenance of chromosomes (SMC) family protein	meiocytes	4 - (Meiocytes: ASY1/Control)	1.19801	0.158368	0	TRUE	5	0	TTN7
Bra036261	AT2G16640.1	0	ATTOC132|TOC132	multimeric translocon complex in the outer envelope membrane 132	both	4 - (Meiocytes: ASY1/Control)	3.41294	1.3003e-08	0	TRUE	11	0	TOC132
Bra009404	AT5G05010.2	0		clathrin adaptor complexes medium subunit family protein	both	4 - (Meiocytes: ASY1/Control)	4.29271	2.33752e-09	0	TRUE	10	0	AT5G05010
gi257690301	AT5G05010.2	0		clathrin adaptor complexes medium subunit family protein	both	4 - (Meiocytes: ASY1/Control)	4.29271	2.33752e-09	0	TRUE	7	0	AT5G05010
gi262400757	ATCG00480.1	0	ATPB|PB	ATP synthase subunit beta	both	4 - (Meiocytes: ASY1/Control)	4.28675	1.64654e-09	0	TRUE	10	0	PB
Bra005933	AT5G07350.2	0	AtTudor1|TSN1|Tudor1	TUDOR-SN protein 1	meiocytes	4 - (Meiocytes: ASY1/Control)	2.2378	2.41975e-06	0	TRUE	10	0	Tudor1
Bra028701	AT5G07350.2	0	AtTudor1|TSN1|Tudor1	TUDOR-SN protein 1	meiocytes	4 - (Meiocytes: ASY1/Control)	2.31644	1.30647e-06	0	TRUE	9	0	Tudor1
Bra013094	AT2G15860.2	0			both	5 - (Anthers: ASY1/Control)	1.90898	8.90796e-05	0	TRUE	10	0	AT2G15860
gi257742393	AT5G54160.1	0	ATOMT1|COMT1|OMT1	O-methyltransferase 1	both				0	TRUE	9	0	OMT1
Bra025924	AT1G18210.2	1.62e-81		Calcium-binding EF-hand family protein	both	1 - (Anthers: ASY1/Control)	9.06745	0.108492	0	TRUE	9	0	AT1G18210
gi262400756	ATCG00120.1	0	ATPA	ATP synthase subunit alpha	both	4 - (Meiocytes: ASY1/Control)	3.61984	8.19827e-09	0	TRUE	9	0	ATPA
Bra036234	AT4G02930.1	0		GTP binding Elongation factor Tu family protein	meiocytes	4 - (Meiocytes: ASY1/Control)	2.10415	5.00797e-06	0	TRUE	9	0	AT4G02930
Bra009900	AT5G26742.2	0	AtRH3|emb1138|RH3	DEAD box RNA helicase (RH3)	both	4 - (Meiocytes: ASY1/Control)	2.00967	2.13844e-05	0	TRUE	9	0	emb1138
Bra038805	AT4G20360.1	0	ATRAB8D|ATRABE1B|RABE1b	RAB GTPase homolog E1B	both	4 - (Meiocytes: ASY1/Control)	1.60677	0.00025126	0	TRUE	9	0	RABE1b
Bra000162	AT2G40030.1	0	ATNRPD1B|DMS5|DRD3|NRPD1B|NRPE1	nuclear RNA polymerase D1B	both	4 - (Meiocytes: ASY1/Control)	1.08829	0.497528	0	TRUE	9	0	NRPD1B
Bra021057	AT4G17330.1	0	ATG2484-1|G2484-1	G2484-1 protein	both	5 - (Anthers: ASY1/Control)	0.983367	0.8502	0	TRUE	9	0	G2484-1
Bra021054	AT4G17330.1	0	ATG2484-1|G2484-1	G2484-1 protein	anthers				0	TRUE	2	0	G2484-1
Bra040569	AT1G53750.1	0	RPT1A	regulatory particle triple-A 1A	both	4 - (Meiocytes: ASY1/Control)	3.10102	9.54462e-08	0	TRUE	8	0	RPT1A
Bra010342	AT4G29040.1	0	RPT2a	regulatory particle AAA-ATPase 2A	both	4 - (Meiocytes: ASY1/Control)	2.87162	4.89104e-07	0	TRUE	8	0	RPT2a
Bra007832	AT5G27640.1	0	ATEIF3B-1|ATTIF3B1|EIF3B|EIF3B-1|TIF3B1	translation initiation factor 3B1	both	4 - (Meiocytes: ASY1/Control)	2.62709	2.27034e-07	0	TRUE	8	0	TIF3B1
Bra009210	AT5G06600.2	0	AtUBP12|UBP12	ubiquitin-specific protease 12	meiocytes	4 - (Meiocytes: ASY1/Control)	1.91154	6.54915e-05	0	TRUE	8	0	UBP12
Bra036296	AT4G02060.2	0	MCM7|PRL	Minichromosome maintenance (MCM2/3/5) family protein	both	4 - (Meiocytes: ASY1/Control)	1.88179	5.06973e-05	0	TRUE	8	0	PRL
Bra008559	AT4G02150.1	0	ATIMPALPHA3|IMPA-3|MOS6	ARM repeat superfamily protein	both	4 - (Meiocytes: ASY1/Control)	1.64044	0.000147163	0	TRUE	8	0	MOS6
Bra030388	AT1G52360.1	0		Coatomer, beta' subunit	both	4 - (Meiocytes: ASY1/Control)	1.6204	0.00257736	0	TRUE	8	0	AT1G52360
Bra023096	AT2G37080.1	0	RIP2|RIP3	ROP interactive partner 3	anthers	5 - (Anthers: ASY1/Control)	1.52564	0.00111008	0	TRUE	8	0	RIP2
Bra005086	AT2G38770.1	0	EMB2765	P-loop containing nucleoside triphosphate hydrolases superfamily protein	both	4 - (Meiocytes: ASY1/Control)	1.23795	0.0418285	0	TRUE	8	0	EMB2765
Bra027850	AT1G55860.1	0	UPL1	ubiquitin-protein ligase 1	meiocytes	4 - (Meiocytes: ASY1/Control)	0.935061	0.504155	0	TRUE	8	0	UPL1
Bra006965	AT3G52990.1	0		Pyruvate kinase family protein	both				0	TRUE	7	0	AT3G52990
Bra033613	AT4G39330.1	0	ATCAD9|CAD9	cinnamyl alcohol dehydrogenase 9	both				0	TRUE	7	0	CAD9
Bra038685	AT3G11910.2	0	AtUBP13|UBP13	ubiquitin-specific protease 13	meiocytes				0	TRUE	7	0	UBP13
Bra040689	AT3G53140.1	0		O-methyltransferase family protein	both	4 - (Meiocytes: ASY1/Control)	4.46934	8.89643e-10	0	TRUE	7	0	AT3G53140
Bra039679	AT1G79930.1	0	AtHsp70-14|HSP91	heat shock protein 91	meiocytes	4 - (Meiocytes: ASY1/Control)	3.20259	1.20908e-07	0	TRUE	7	0	HSP91
Bra015799	AT1G75990.1	0		PAM domain (PCI/PINT associated module) protein	both	4 - (Meiocytes: ASY1/Control)	2.63758	2.21845e-06	0	TRUE	7	0	AT1G75990
Bra035820	AT3G20050.1	0	ATTCP-1|TCP-1	T-complex protein 1 alpha subunit	both	4 - (Meiocytes: ASY1/Control)	2.2838	9.11114e-06	0	TRUE	7	0	TCP-1
Bra017360	AT2G04030.1	0	AtHsp90.5|AtHsp90C|CR88|EMB1956|Hsp88.1|HSP90.5	Chaperone protein htpG family protein	meiocytes	4 - (Meiocytes: ASY1/Control)	2.1874	1.82257e-06	0	TRUE	7	0	CR88
Bra040027	AT3G07770.1	0	AtHsp90-6|AtHsp90.6|Hsp89.1	HEAT SHOCK PROTEIN 89.1	meiocytes	4 - (Meiocytes: ASY1/Control)	1.72828	0.000149376	0	TRUE	7	0	Hsp89.1
Bra016188	AT1G70770.2	0		Protein of unknown function DUF2359, transmembrane	both	4 - (Meiocytes: ASY1/Control)	1.69136	0.000107925	0	TRUE	7	0	AT1G70770
Bra012091	AT5G66680.1	0	DGL1	dolichyl-diphosphooligosaccharide-protein glycosyltransferase 48kDa subunit family protein	both	4 - (Meiocytes: ASY1/Control)	1.57295	0.00033135	0	TRUE	7	0	DGL1
Bra023585	AT5G16840.3	2.15e-120	BPA1	binding partner of acd11 1	both	2 - (Meiocytes: ASY1/Control)	1.07854	0.384026	0	TRUE	7	0	BPA1
Bra006373	AT5G16840.3	2.54e-124	BPA1	binding partner of acd11 1	both				0	TRUE	6	0	BPA1
gi218280244	AT1G62640.2	0	KAS III	3-ketoacyl-acyl carrier protein synthase III	both	5 - (Anthers: ASY1/Control)	1.04423	0.731286	0	TRUE	7	0	T3P18.20
Bra004420	AT2G47980.1	0	ATSCC3|SCC3	sister-chromatid cohesion protein 3	meiocytes				0	TRUE	6	0	SCC3
Bra018196	AT3G46740.1	0	MAR1|TOC75-III	translocon at the outer envelope membrane of chloroplasts 75-III	both				0	TRUE	6	0	TOC75-III
Bra029585	AT3G06530.1	0		ARM repeat superfamily protein	meiocytes				0	TRUE	6	0	AT3G06530
Bra001203	AT3G06530.1	0		ARM repeat superfamily protein	both				0	TRUE	4	0	AT3G06530
Bra032735	AT4G13780.1	0		methionine--tRNA ligase, putative / methionyl-tRNA synthetase, putative / MetRS, putative	meiocytes				0	TRUE	6	0	AT4G13780
Bra038835	AT2G18960.1	0	AHA1|HA1|OST2|PMA	H(+)-ATPase 1	both				0	TRUE	6	0	HA1
gi112253844	ATMG00510.1	0	NAD7	NADH dehydrogenase subunit 7	both				0	TRUE	6	0	NAD7
Bra024896	AT2G01220.2	0		Nucleotidylyl transferase superfamily protein	both	4 - (Meiocytes: ASY1/Control)	4.44342	1.5174e-09	0	TRUE	6	0	AT2G01220
Bra012100	AT5G66760.1	0	SDH1-1	succinate dehydrogenase 1-1	both	4 - (Meiocytes: ASY1/Control)	3.38948	2.64343e-08	0	TRUE	6	0	SDH1-1
Bra000711	AT4G10480.2	1.21e-80		Nascent polypeptide-associated complex (NAC), alpha subunit family protein	both	2 - (Meiocytes: ASY1/Control)	3.03778	2.59618e-06	0	TRUE	6	0	AT4G10480
Bra037920	AT4G10480.2	2.44e-85		Nascent polypeptide-associated complex (NAC), alpha subunit family protein	both	1 - (Anthers: ASY1/Control)	0.912391	0.452343	0	TRUE	4	0	AT4G10480
Bra014713	AT1G79920.1	0	AtHsp70-15|Hsp70-15	Heat shock protein 70 (Hsp 70) family protein	meiocytes	4 - (Meiocytes: ASY1/Control)	3.03636	5.51928e-06	0	TRUE	6	0	Hsp70-15
Bra003345	AT3G58610.3	0		ketol-acid reductoisomerase	both	4 - (Meiocytes: ASY1/Control)	2.91465	8.92733e-08	0	TRUE	6	0	AT3G58610
Bra014562	AT3G58610.3	0		ketol-acid reductoisomerase	both	4 - (Meiocytes: ASY1/Control)	2.91465	8.92733e-08	0	TRUE	5	0	AT3G58610
Bra007404	AT3G58610.3	0		ketol-acid reductoisomerase	both	4 - (Meiocytes: ASY1/Control)	2.91465	8.92733e-08	0	TRUE	5	0	AT3G58610
Bra003525	AT3G63460.1	0	SEC31B	transducin family protein / WD-40 repeat family protein	both	4 - (Meiocytes: ASY1/Control)	2.15597	1.92567e-05	0	TRUE	6	0	AT3G63460
Bra007745	AT3G63460.1	0	SEC31B	transducin family protein / WD-40 repeat family protein	both	4 - (Meiocytes: ASY1/Control)	2.64962	6.05543e-06	0	TRUE	5	0	AT3G63460
gi89257477	AT5G47590.1	8e-102		Heat shock protein HSP20/alpha crystallin family	meiocytes	4 - (Meiocytes: ASY1/Control)	2.00538	9.48045e-05	0	TRUE	6	0	AT5G47590
gi89257475	AT5G47590.1	6e-105		Heat shock protein HSP20/alpha crystallin family	both	4 - (Meiocytes: ASY1/Control)	1.47183	0.00126588	0	TRUE	6	0	AT5G47590
Bra002567	AT5G47590.1	1.91e-63		Heat shock protein HSP20/alpha crystallin family	both				0	TRUE	2	0	AT5G47590
Bra007663	AT3G62120.2	0		Class II aaRS and biotin synthetases superfamily protein	meiocytes	4 - (Meiocytes: ASY1/Control)	1.91778	1.34892e-05	0	TRUE	6	0	AT3G62120
Bra022279	AT3G23780.2	0	DMS2|DRD2|NRPD2|NRPD2A|NRPE2|OCP1	nuclear RNA polymerase D2A	meiocytes	4 - (Meiocytes: ASY1/Control)	1.8594	3.87334e-05	0	TRUE	6	0	NRPD2A
Bra000403	AT2G45790.1	1.13e-138	ATPMM|PMM	phosphomannomutase	both	1 - (Anthers: ASY1/Control)	1.84949	0.000327197	0	TRUE	6	0	PMM
Bra039314	AT2G45790.1	3.13e-132	ATPMM|PMM	phosphomannomutase	both	1 - (Anthers: ASY1/Control)	1.59897	4.53883e-05	0	TRUE	4	0	PMM
Bra038969	AT4G14080.1	0	MEE48	O-Glycosyl hydrolases family 17 protein	both	4 - (Meiocytes: ASY1/Control)	1.70792	9.92274e-05	0	TRUE	6	0	MEE48
Bra037057	AT4G14080.1	0	MEE48	O-Glycosyl hydrolases family 17 protein	both	4 - (Meiocytes: ASY1/Control)	1.70792	9.92274e-05	0	TRUE	4	0	MEE48
Bra021150	AT3G15980.3	0		Coatomer, beta' subunit	both	4 - (Meiocytes: ASY1/Control)	1.5426	0.00384769	0	TRUE	6	0	AT3G15980
Bra036646	AT1G62940.1	0	ACOS5	acyl-CoA synthetase 5	meiocytes	4 - (Meiocytes: ASY1/Control)	1.52967	0.0955408	0	TRUE	6	0	ACOS5
Bra023474	AT3G01560.1	6.36e-118		Protein of unknown function (DUF1421)	both	1 - (Anthers: ASY1/Control)	1.37665	0.000464975	0	TRUE	6	0	AT3G01560
Bra024730	AT1G68750.1	0	ATPPC4|PPC4	phosphoenolpyruvate carboxylase 4	both	4 - (Meiocytes: ASY1/Control)	1.25057	0.0326439	0	TRUE	6	0	PPC4
gi254032062	AT1G68750.1	0	ATPPC4|PPC4	phosphoenolpyruvate carboxylase 4	both	4 - (Meiocytes: ASY1/Control)	1.25057	0.0326439	0	TRUE	6	0	PPC4
Bra040301	AT1G44900.1	0	ATMCM2|MCM2	minichromosome maintenance (MCM2/3/5) family protein	both	4 - (Meiocytes: ASY1/Control)	1.0679	0.641266	0	TRUE	6	0	MCM2
Bra033756	AT5G44635.1	0	MCM6	minichromosome maintenance (MCM2/3/5) family protein	both	4 - (Meiocytes: ASY1/Control)	0.984831	0.890107	0	TRUE	6	0	MCM6
Bra002337	AT5G20890.1	0		TCP-1/cpn60 chaperonin family protein	both				0	TRUE	5	0	AT5G20890
Bra014647	AT3G57060.1	0	CAP-D2	binding	anthers				0	TRUE	5	0	AT3G57060
Bra025881	AT1G21200.1	2.2e-172		sequence-specific DNA binding transcription factors	both				0	TRUE	5	0	AT1G21200
Bra026187	AT1G14790.1	0	AtRDR1|ATRDRP1|RDR1	RNA-dependent RNA polymerase 1	anthers				0	TRUE	5	0	RDR1
Bra029733	AT3G08947.1	0		ARM repeat superfamily protein	meiocytes				0	TRUE	5	0	AT3G08947
Bra040219	AT3G05420.1	0	ACBP4|AtACBP4	acyl-CoA binding protein 4	both				0	TRUE	5	0	ACBP4
gi257656733	AT4G37980.1	0	ATCAD7|CAD7|ELI3|ELI3-1	elicitor-activated gene 3-1	both				0	TRUE	5	0	ELI3-1
Bra026016	AT1G16920.1	3.4e-123	ATRABA1B|BEX5|RAB11|RABA1b	RAB GTPase homolog A1B	both	4 - (Meiocytes: ASY1/Control)	4.97347	4.86519e-10	0	TRUE	5	0	RABA1b
Bra039151	AT3G02090.1	0	MPPBETA	Insulinase (Peptidase family M16) protein	both	4 - (Meiocytes: ASY1/Control)	2.312	5.83166e-06	0	TRUE	5	0	MPPBETA
Bra021477	AT3G02090.1	0	MPPBETA	Insulinase (Peptidase family M16) protein	both	4 - (Meiocytes: ASY1/Control)	1.8944	0.000230195	0	TRUE	5	0	MPPBETA
Bra010965	AT1G24510.1	0		TCP-1/cpn60 chaperonin family protein	both	4 - (Meiocytes: ASY1/Control)	2.26504	3.2425e-06	0	TRUE	5	0	AT1G24510
gi262400743	ATCG00680.1	0	PSBB	photosystem II reaction center protein B	both	5 - (Anthers: ASY1/Control)	2.01486	5.23637e-05	0	TRUE	5	0	PSBB
Bra009355	AT5G08610.1	0	PDE340	P-loop containing nucleoside triphosphate hydrolases superfamily protein	both	4 - (Meiocytes: ASY1/Control)	1.92419	3.93071e-05	0	TRUE	5	0	PDE340
Bra003542	AT1G79990.1	0		structural molecules	both	4 - (Meiocytes: ASY1/Control)	1.88139	0.000350569	0	TRUE	5	0	AT1G79990
Bra027386	AT3G13930.1	0		Dihydrolipoamide acetyltransferase, long form protein	both	4 - (Meiocytes: ASY1/Control)	1.83915	4.30624e-05	0	TRUE	5	0	AT3G13930
Bra025162	AT3G25800.1	0	PDF1|PP2AA2|PR 65	protein phosphatase 2A subunit A2	meiocytes	4 - (Meiocytes: ASY1/Control)	1.82114	3.65402e-05	0	TRUE	5	0	PP2AA2
gi300568794	AT4G04950.1	0	AtGRXS17|GRXS17	thioredoxin family protein	meiocytes	4 - (Meiocytes: ASY1/Control)	1.73139	8.84222e-05	0	TRUE	5	0	GRXS17
Bra007179	AT3G55610.1	0	P5CS2	delta 1-pyrroline-5-carboxylate synthase 2	both	4 - (Meiocytes: ASY1/Control)	1.6586	0.00015301	0	TRUE	5	0	P5CS2
Bra001776	AT3G20150.1	0		Kinesin motor family protein	anthers	5 - (Anthers: ASY1/Control)	1.64984	0.00135416	0	TRUE	5	0	AT3G20150
Bra019213	AT4G24680.1	0	MOS1	modifier of snc1	anthers	5 - (Anthers: ASY1/Control)	1.63462	0.00308655	0	TRUE	5	0	MOS1
Bra025263	AT3G27280.1	1.69e-148	ATPHB4|PHB4	prohibitin 4	both	4 - (Meiocytes: ASY1/Control)	1.5626	0.000371835	0	TRUE	5	0	PHB4
Bra021810	AT2G32730.1	0		26S proteasome regulatory complex, non-ATPase subcomplex, Rpn2/Psmd1 subunit	meiocytes	4 - (Meiocytes: ASY1/Control)	0.970042	0.800253	0	TRUE	5	0	AT2G32730
Bra008580	AT5G17020.1	0	ATCRM1|ATXPO1|HIT2|XPO1|XPO1A	exportin 1A	both				0	TRUE	4	0	XPO1A
Bra019776	AT1G63000.1	4.64e-164	NRS/ER|UER1	nucleotide-rhamnose synthase/epimerase-reductase	both	4 - (Meiocytes: ASY1/Control)	3.86025	3.07334e-09	0	TRUE	4	0	NRS/ER
Bra027005	AT1G63000.1	4.2e-168	NRS/ER|UER1	nucleotide-rhamnose synthase/epimerase-reductase	both				0	TRUE	4	0	NRS/ER
Bra028740	AT5G06160.1	0	ATO	splicing factor-related	both				0	TRUE	4	0	ATO
Bra029134	AT5G52190.1	3.6e-91		Sugar isomerase (SIS) family protein	both				0	TRUE	4	0	AT5G52190
Bra029720	AT3G08780.1	1.9e-138		BRISC complex subunit Abro1-like protein	both				0	TRUE	4	0	AT3G08780
Bra030179	AT1G29880.1	0		glycyl-tRNA synthetase / glycine--tRNA ligase	meiocytes				0	TRUE	4	0	AT1G29880
Bra031675	AT1G09620.1	0		ATP binding;leucine-tRNA ligases;aminoacyl-tRNA ligases;nucleotide binding;ATP binding;aminoacyl-tRNA ligases	meiocytes				0	TRUE	4	0	AT1G09620
gi82879857	AT5G56290.1	0	ATPEX5|EMB2790|PEX5	peroxin 5	both				0	TRUE	4	0	PEX5
Bra033258	AT1G01510.1	0	AN|DOQ	NAD(P)-binding Rossmann-fold superfamily protein	anthers	5 - (Anthers: ASY1/Control)	3.65911	6.74318e-07	0	TRUE	4	0	AN
Bra040416	AT3G04930.1	1.6e-154		DNA-binding storekeeper protein-related transcriptional regulator	anthers	5 - (Anthers: ASY1/Control)	3.59397	6.48965e-08	0	TRUE	4	0	AT3G04930
Bra004783	AT2G43770.1	0		Transducin/WD40 repeat-like superfamily protein	both	5 - (Anthers: ASY1/Control)	3.25121	3.67288e-08	0	TRUE	4	0	AT2G43770
Bra027127	AT1G60810.1	0	ACLA-2	ATP-citrate lyase A-2	both	4 - (Meiocytes: ASY1/Control)	3.23323	8.21159e-08	0	TRUE	4	0	ACLA-2
Bra018425	AT1G10670.4	0	ACLA-1	ATP-citrate lyase A-1	both	4 - (Meiocytes: ASY1/Control)	3.0021	1.38783e-07	0	TRUE	4	0	ACLA-1
gi262400730	ATCG00280.1	0	PSBC	photosystem II reaction center protein C	both	5 - (Anthers: ASY1/Control)	2.98577	5.26244e-07	0	TRUE	4	0	PSBC
Bra039747	AT1G65980.1	1.76e-88	TPX1	thioredoxin-dependent peroxidase 1	both	4 - (Meiocytes: ASY1/Control)	2.85991	8.36058e-08	0	TRUE	4	0	TPX1
Bra007230	AT3G56240.1	4.67e-44	CCH	copper chaperone	both	2 - (Meiocytes: ASY1/Control)	2.69182	5.10769e-07	0	TRUE	4	0	CCH
Bra002255	AT5G19690.1	0	STT3A	staurosporin and temperature sensitive 3-like A	both	4 - (Meiocytes: ASY1/Control)	2.66988	4.65336e-07	0	TRUE	4	0	STT3A
gi300568826	AT5G42790.1	0	ARS5|ATPSM30|PAF1	proteasome alpha subunit F1	both	4 - (Meiocytes: ASY1/Control)	2.6106	4.16879e-07	0	TRUE	4	0	PAF1
gi300568818	AT5G42790.1	2e-177	ARS5|ATPSM30|PAF1	proteasome alpha subunit F1	both	4 - (Meiocytes: ASY1/Control)	2.20608	1.26102e-06	0	TRUE	4	0	PAF1
Bra013385	AT4G19210.1	0	ABCE2|ATRLI2|RLI2	RNAse l inhibitor protein 2	meiocytes	4 - (Meiocytes: ASY1/Control)	2.54321	3.07806e-07	0	TRUE	4	0	ABCE2
Bra034698	AT3G13200.1	1.59e-99	EMB2769	Cwf15 / Cwc15 cell cycle control family protein	both	5 - (Anthers: ASY1/Control)	2.26318	0.000132747	0	TRUE	4	0	EMB2769
Bra000355	AT2G44610.1	3.08e-119	ATRAB6A|ATRABH1B|RAB6|RAB6A	Ras-related small GTP-binding family protein	meiocytes	4 - (Meiocytes: ASY1/Control)	2.14858	4.61279e-06	0	TRUE	4	0	RAB6A
Bra019595	AT3G49430.3	1.54e-109	At-SR34a|SR34a|SRp34a	SER/ARG-rich protein 34A	both	4 - (Meiocytes: ASY1/Control)	2.12681	0.000271192	0	TRUE	4	0	SR34a
Bra039496	AT5G36230.1	0		ARM repeat superfamily protein	meiocytes	4 - (Meiocytes: ASY1/Control)	2.00079	1.23964e-05	0	TRUE	4	0	AT5G36230
gi262400729	ATCG00270.1	0	PSBD	photosystem II reaction center protein D	anthers	5 - (Anthers: ASY1/Control)	1.94072	5.59317e-05	0	TRUE	4	0	PSBD
Bra014814	AT3G54470.1	0		uridine 5'-monophosphate synthase / UMP synthase (PYRE-F) (UMPS)	meiocytes	4 - (Meiocytes: ASY1/Control)	1.88467	0.00871526	0	TRUE	4	0	AT3G54470
gi270303612	AT1G12920.1	0	ERF1-2	eukaryotic release factor 1-2	both	4 - (Meiocytes: ASY1/Control)	1.87709	6.02269e-05	0	TRUE	4	0	ERF1-2
Bra040722	AT1G13690.1	1.43e-89	ATE1	ATPase E1	both	5 - (Anthers: ASY1/Control)	1.86407	2.95893e-05	0	TRUE	4	0	AT1g13690
gi2499441	AT1G07370.1	0	ATPCNA1|PCNA1	proliferating cellular nuclear antigen 1	both	4 - (Meiocytes: ASY1/Control)	1.74769	7.87214e-05	0	TRUE	4	0	PCNA1
gi41352687	AT3G26340.1	3e-105		N-terminal nucleophile aminohydrolases (Ntn hydrolases) superfamily protein	both	4 - (Meiocytes: ASY1/Control)	1.68236	0.000397877	0	TRUE	4	0	AT3G26340
Bol023296	AT3G22880.1	0	ARLIM15|ATDMC1|DMC1	DNA repair (Rad51) family protein	meiocytes	4 - (Meiocytes: ASY1/Control)	1.56052	0.000684739	0	TRUE	4	0	DMC1
gi112253922	ATMG00290.1	0	RPS4	mitochondrial ribosomal protein S4	both	4 - (Meiocytes: ASY1/Control)	1.47082	0.00122552	0	TRUE	4	0	AT2G07734
Bra034208	AT4G03430.1	0	EMB2770|STA1	pre-mRNA splicing factor-related	meiocytes	4 - (Meiocytes: ASY1/Control)	1.44203	0.00230904	0	TRUE	4	0	EMB2770
Bra036585	AT5G26710.1	0		Glutamyl/glutaminyl-tRNA synthetase, class Ic	meiocytes	4 - (Meiocytes: ASY1/Control)	1.43439	0.121864	0	TRUE	4	0	AT5G26710
Bra008652	AT5G16070.1	0		TCP-1/cpn60 chaperonin family protein	both	4 - (Meiocytes: ASY1/Control)	1.40222	0.0161779	0	TRUE	4	0	AT5G16070
gi112253861	ATMG00640.1	8e-125	ORF25	hydrogen ion transporting ATP synthases, rotational mechanism;zinc ion binding	both	4 - (Meiocytes: ASY1/Control)	1.29208	0.0203472	0	TRUE	4	0	ORF25
gi295421641	AT4G34200.1	0	EDA9|PGDH1	D-3-phosphoglycerate dehydrogenase	both	4 - (Meiocytes: ASY1/Control)	1.22885	0.152073	0	TRUE	4	0	EDA9
Bra037826	AT5G65720.1	0	ATNFS1|ATNIFS1|NFS1|NIFS1	nitrogen fixation S (NIFS)-like 1	both	5 - (Anthers: ASY1/Control)	1.19382	0.079033	0	TRUE	4	0	NFS1
Bra031389	AT1G22410.1	0		Class-II DAHP synthetase family protein	both	4 - (Meiocytes: ASY1/Control)	1.18941	0.096128	0	TRUE	4	0	AT1G22410
Bra024433	AT5G67630.1	0		P-loop containing nucleoside triphosphate hydrolases superfamily protein	both	5 - (Anthers: ASY1/Control)	1.18685	0.159624	0	TRUE	4	0	AT5G67630
gi262400803	ATCG00800.1	1e-157		structural constituent of ribosome	both	5 - (Anthers: ASY1/Control)	1.06869	0.458536	0	TRUE	4	0	ATCg00800
Bra025459	AT4G10320.1	0		tRNA synthetase class I (I, L, M and V) family protein	meiocytes	4 - (Meiocytes: ASY1/Control)	0.942851	0.563812	0	TRUE	4	0	AT4G10320
Bra028124	AT5G37510.2	0	CI76|EMB1467	NADH-ubiquinone dehydrogenase, mitochondrial, putative	meiocytes	4 - (Meiocytes: ASY1/Control)	0.931552	0.565285	0	TRUE	4	0	EMB1467
Bra028781	AT5G04740.1	8.09e-129	ACR12	ACT domain-containing protein	both	2 - (Meiocytes: ASY1/Control)	0.831782	0.283027	0	TRUE	4	0	ACR12
Bra001374	AT3G10690.1	0	GYRA	DNA GYRASE A	both				0	TRUE	3	0	GYRA
Bra001666	AT3G17520.1	8.63e-90		Late embryogenesis abundant protein (LEA) family protein	both				0	TRUE	3	0	AT3G17520
Bra002945	AT5G54930.1	4.34e-96	MNM1	AT hook motif-containing protein	anthers				0	TRUE	3	0	AT5G54930
Bra003633	AT1G78900.2	0	VHA-A	vacuolar ATP synthase subunit A	meiocytes				0	TRUE	3	0	VHA-A
Bra004438	AT2G47680.1	0		zinc finger (CCCH type) helicase family protein	meiocytes				0	TRUE	3	0	AT2G47680
Bra007296	AT3G57050.2	0	CBL	cystathionine beta-lyase	anthers				0	TRUE	3	0	CBL
Bra007555	AT3G60750.1	0	AtTKL1|TKL1	Transketolase	meiocytes				0	TRUE	3	0	AT3G60750
Bra009952	AT5G27540.2	0	emb2473|MIRO1	MIRO-related GTP-ase 1	meiocytes				0	TRUE	3	0	MIRO1
Bra009969	AT5G27330.1	0		Prefoldin chaperone subunit family protein	both				0	TRUE	3	0	AT5G27330
Bra010459	AT4G25500.4	3.53e-158	At-RS40|AT-SRP40|ATRSP35|ATRSP40|RS40|RSP35	arginine/serine-rich splicing factor 35	meiocytes				0	TRUE	3	0	RS40
Bra011251	AT4G31180.2	0		Class II aminoacyl-tRNA and biotin synthetases superfamily protein	meiocytes				0	TRUE	3	0	AT4G31180
Bra012132	AT5G67100.1	0	ICU2	DNA-directed DNA polymerases	meiocytes				0	TRUE	3	0	ICU2
Bra013477	AT4G20850.1	0	TPP2	tripeptidyl peptidase ii	both				0	TRUE	3	0	TPP2
Bra015538	AT1G06950.1	0	ATTIC110|TIC110	translocon at the inner envelope membrane of chloroplasts 110	both				0	TRUE	3	0	TIC110
Bra016688	AT1G14650.2	0		SWAP (Suppressor-of-White-APricot)/surp domain-containing protein / ubiquitin family protein	both				0	TRUE	3	0	AT1G14650
Bra017843	AT4G37660.1	2.02e-67		Ribosomal protein L12/ ATP-dependent Clp protease adaptor protein ClpS family protein	both				0	TRUE	3	0	AT4G37660
Bra018550	AT1G02840.2	6.26e-91	At-SR34|ATSRP34|SR1|SR34|SRP34	RNA-binding (RRM/RBD/RNP motifs) family protein	both				0	TRUE	3	0	SR34
Bra018926	AT1G51710.1	0	ATUBP6|UBP6	ubiquitin-specific protease 6	meiocytes				0	TRUE	3	0	UBP6
Bra021878	AT2G33793.1	8.01e-75			meiocytes				0	TRUE	3	0	AT2G33793
Bra022618	AT5G52920.1	0	PKP-BETA1|PKP1|PKP2	plastidic pyruvate kinase beta subunit 1	both				0	TRUE	3	0	PKP-BETA1
Bra024921	AT1G01690.1	1.26e-136	ATPRD3|PRD3	putative recombination initiation defects 3	meiocytes				0	TRUE	3	0	PRD3
Bra025446	AT5G37475.1	1.62e-88		Translation initiation factor eIF3 subunit	anthers				0	TRUE	3	0	AT5G37475
Bra025862	AT1G20970.1	0		calponin-like domain protein	meiocytes				0	TRUE	3	0	AT1G20970
Bra026586	AT2G02560.2	0	ATCAND1|CAND1|ETA2|HVE|TIP120	cullin-associated and neddylation dissociated	meiocytes				0	TRUE	3	0	CAND1
Bra027705	AT1G64520.1	2.11e-142	RPN12a	regulatory particle non-ATPase 12A	meiocytes				0	TRUE	3	0	RPN12a
Bra032344	AT1G29900.1	0	CARB|VEN3	carbamoyl phosphate synthetase B	meiocytes				0	TRUE	3	0	CARB
Bra032655	AT1G01920.2	0		SET domain-containing protein	anthers				0	TRUE	3	0	AT1G01920
Bra033654	AT5G42970.1	0	ATS4|COP14|COP8|CSN4|EMB134|FUS4|FUS8	Proteasome component (PCI) domain protein	meiocytes				0	TRUE	3	0	COP8
Bra037296	AT2G16600.1	2.37e-91	AtCYP19-1|CYP19|ROC3	rotamase CYP 3	both				0	TRUE	3	0	ROC3
Bra039162	AT3G02200.2	0		Proteasome component (PCI) domain protein	both				0	TRUE	3	0	AT3G02200
gi254256254	AT4G15530.6	0	PPDK	pyruvate orthophosphate dikinase	anthers				0	TRUE	3	0	PPDK
Bra015013	AT3G24080.2	1.48e-133		KRR1 family protein	both	4 - (Meiocytes: ASY1/Control)	4.22874	6.21996e-09	0	TRUE	3	0	AT3G24080
Bra037645	AT2G44530.1	0		Phosphoribosyltransferase family protein	both	4 - (Meiocytes: ASY1/Control)	3.39699	5.94867e-08	0	TRUE	3	0	AT2G44530
Bra034316	AT2G27020.1	8.81e-145	PAG1	20S proteasome alpha subunit G1	both	4 - (Meiocytes: ASY1/Control)	3.38414	3.48953e-06	0	TRUE	3	0	PAG1
Bra033657	AT5G43060.1	0	RD21B	Granulin repeat cysteine protease family protein	both	5 - (Anthers: ASY1/Control)	3.33045	1.19048e-07	0	TRUE	3	0	RD21B
gi223638918	AT5G19760.1	0		Mitochondrial substrate carrier family protein	both	4 - (Meiocytes: ASY1/Control)	2.75384	6.62955e-07	0	TRUE	3	0	AT5G19760
Bra011488	AT4G34110.1	0	ATPAB2|PAB2|PABP2	poly(A) binding protein 2	both	4 - (Meiocytes: ASY1/Control)	2.6619	2.695e-06	0	TRUE	3	0	PAB2
Bra006857	AT5G56760.1	9.24e-160	ATSERAT1;1|SAT-52|SAT5|SERAT1;1	serine acetyltransferase 1;1	both	4 - (Meiocytes: ASY1/Control)	2.57608	8.36473e-07	0	TRUE	3	0	SERAT1;1
Bra004316	AT1G68540.1	5.38e-176	CCRL6|TKPR2	NAD(P)-binding Rossmann-fold superfamily protein	both	4 - (Meiocytes: ASY1/Control)	2.53163	5.24914e-07	0	TRUE	3	0	TKPR2
Bra008822	AT1G68540.1	2.73e-152	CCRL6|TKPR2	NAD(P)-binding Rossmann-fold superfamily protein	both	4 - (Meiocytes: ASY1/Control)	2.53163	5.24914e-07	0	TRUE	3	0	TKPR2
Bra026492	AT5G23540.1	0		Mov34/MPN/PAD-1 family protein	meiocytes	4 - (Meiocytes: ASY1/Control)	2.297	7.5477e-07	0	TRUE	3	0	AT5G23540
Bra037976	AT1G54220.2	0		Dihydrolipoamide acetyltransferase, long form protein	both	4 - (Meiocytes: ASY1/Control)	2.08984	1.04657e-05	0	TRUE	3	0	AT1G54220
Bra028611	AT5G09900.1	0	EMB2107|MSA|RPN5A	26S proteasome regulatory subunit, putative (RPN5)	both	4 - (Meiocytes: ASY1/Control)	2.04141	3.49168e-05	0	TRUE	3	0	EMB2107
gi131240	ATCG00020.1	0	PSBA	photosystem II reaction center protein A	anthers	5 - (Anthers: ASY1/Control)	1.97167	0.000229723	0	TRUE	3	0	PSBA
Bra035715	AT5G50850.1	0	MAB1	Transketolase family protein	both	4 - (Meiocytes: ASY1/Control)	1.91549	1.20141e-05	0	TRUE	3	0	MAB1
Bra001416	AT3G11710.1	0	ATKRS-1	lysyl-tRNA synthetase 1	meiocytes	4 - (Meiocytes: ASY1/Control)	1.67408	0.00136738	0	TRUE	3	0	ATKRS-1
Bra039172	AT3G02360.1	0		6-phosphogluconate dehydrogenase family protein	both	4 - (Meiocytes: ASY1/Control)	1.6371	0.000687138	0	TRUE	3	0	AT3G02360
Bra025462	AT5G41770.1	0		crooked neck protein, putative / cell cycle protein, putative	both	4 - (Meiocytes: ASY1/Control)	1.50749	0.00268885	0	TRUE	3	0	AT5G41770
Bra035142	AT1G80930.1	0		MIF4G domain-containing protein / MA3 domain-containing protein	both	5 - (Anthers: ASY1/Control)	1.47205	0.00456372	0	TRUE	3	0	AT1G80930
Bra026939	AT1G13030.1	0	Atcoilin|COILIN	sphere organelles protein-related	both	1 - (Anthers: ASY1/Control)	1.42825	0.00513162	0	TRUE	3	0	AT1G13030
Bra019804	AT1G13030.1	0	Atcoilin|COILIN	sphere organelles protein-related	both	1 - (Anthers: ASY1/Control)	1.30485	0.0267042	0	TRUE	2	0	AT1G13030
Bra035184	AT1G80410.1	0	EMB2753|OMA	tetratricopeptide repeat (TPR)-containing protein	meiocytes	3 - (Meiocytes: ASY1/Control)	1.40705	0.0585893	0	TRUE	3	0	EMB2753
Bra007046	AT3G54110.1	3.55e-169	ATPUMP1|ATUCP1|PUMP1|UCP|UCP1	plant uncoupling mitochondrial protein 1	both	4 - (Meiocytes: ASY1/Control)	1.33759	0.0714102	0	TRUE	3	0	PUMP1
Bra015170	AT2G05840.1	1.06e-141	PAA2	20S proteasome subunit PAA2	both	4 - (Meiocytes: ASY1/Control)	1.28808	0.0273662	0	TRUE	3	0	AT2g05840
Bra009922	AT5G26830.1	0		Threonyl-tRNA synthetase	meiocytes	4 - (Meiocytes: ASY1/Control)	1.25317	0.111747	0	TRUE	3	0	AT5G26830
Bra035265	AT4G10925.3	1.15e-114		Nuclear transport factor 2 (NTF2) family protein	both	1 - (Anthers: ASY1/Control)	1.2463	0.252859	0	TRUE	3	0	AT4G10925
Bra027661	AT2G20420.1	0		ATP citrate lyase (ACL) family protein	both	4 - (Meiocytes: ASY1/Control)	1.24426	0.0641561	0	TRUE	3	0	AT2G20420
Bra016150	AT1G71260.1	1.29e-92	ATWHY2|WHY2	WHIRLY 2	both	5 - (Anthers: ASY1/Control)	1.11902	0.492388	0	TRUE	3	0	ATWHY2
Bra005605	AT2G32600.1	6.45e-116		hydroxyproline-rich glycoprotein family protein	both	2 - (Meiocytes: ASY1/Control)	1.09349	0.635038	0	TRUE	3	0	AT2G32600
Bra012753	AT4G15900.1	0	PRL1	pleiotropic regulatory locus 1	anthers	5 - (Anthers: ASY1/Control)	0.997113	0.980239	0	TRUE	3	0	PRL1
Bra002099	AT2G17890.1	0	CPK16	calcium-dependent protein kinase 16	both	4 - (Meiocytes: ASY1/Control)	0.984472	0.887595	0	TRUE	3	0	CPK16
Bra001999	AT2G16860.1	8.43e-147		GCIP-interacting family protein	both	4 - (Meiocytes: ASY1/Control)	0.937964	0.50679	0	TRUE	3	0	AT2G16860
Bra013550	AT4G21710.1	0	EMB1989|NRPB2|RPB2	DNA-directed RNA polymerase family protein	meiocytes	4 - (Meiocytes: ASY1/Control)	0.916404	0.525832	0	TRUE	3	0	NRPB2
Bra000144	AT2G39730.1	0	RCA	rubisco activase	anthers	5 - (Anthers: ASY1/Control)	0.914265	0.297016	0	TRUE	3	0	RCA
Bra005377	AT2G34970.1	0		Trimeric LpxA-like enzyme	meiocytes	4 - (Meiocytes: ASY1/Control)	0.84652	0.209223	0	TRUE	3	0	AT2G34970
Bra002942	AT5G54960.1	0	PDC2	pyruvate decarboxylase-2	meiocytes	4 - (Meiocytes: ASY1/Control)	0.776136	0.0625851	0	TRUE	3	0	PDC2
Bra011458	AT4G33650.1	0	ADL2|APEM1|DRP3A|NOXY15	dynamin-related protein 3A	both	5 - (Anthers: ASY1/Control)	0.772369	0.0471709	0	TRUE	3	0	DRP3A
Bra000445	AT2G47250.1	0		RNA helicase family protein	meiocytes				0	TRUE	2	0	AT2G47250
Bra000719	AT4G10710.1	0	SPT16	global transcription factor C	meiocytes				0	TRUE	2	0	SPT16
Bra001085	AT3G03710.1	0	PDE326|PNP|RIF10	polyribonucleotide nucleotidyltransferase, putative	both				0	TRUE	2	0	RIF10
Bra001496	AT3G13235.3	0	DDI1	ubiquitin family protein	both				0	TRUE	2	0	DDI1
Bra001980	AT2G16570.1	0	ASE1|ATASE|ATASE1	GLN phosphoribosyl pyrophosphate amidotransferase 1	meiocytes				0	TRUE	2	0	ASE1
Bra002078	AT2G17700.1	0	STY8	ACT-like protein tyrosine kinase family protein	anthers				0	TRUE	2	0	STY8
Bra002181	AT5G18700.1	0	EMB3013|RUK	Protein kinase family protein with ARM repeat domain	meiocytes				0	TRUE	2	0	RUK
Bra003428	AT3G60820.3	8e-126	PBF1	N-terminal nucleophile aminohydrolases (Ntn hydrolases) superfamily protein	both				0	TRUE	2	0	PBF1
Bra003585	AT1G80790.1	0	FDM5	XH/XS domain-containing protein	both				0	TRUE	2	0	FDM5
Bra004705	AT2G42500.1	5.82e-175	PP2A-3	protein phosphatase 2A-3	both				0	TRUE	2	0	PP2A-3
Bra005875	AT5G06110.2	1.3e-172		DnaJ domain ;Myb-like DNA-binding domain	meiocytes				0	TRUE	2	0	AT5G06110
Bra006954	AT3G52880.1	0	ATMDAR1|MDAR1	monodehydroascorbate reductase 1	both				0	TRUE	2	0	MDAR1
Bra007215	AT3G56090.1	1.24e-114	ATFER3|FER3	ferritin 3	both				0	TRUE	2	0	FER3
Bra007224	AT3G56190.1	8.31e-150	ALPHA-SNAP2|ASNAP	alpha-soluble NSF attachment protein 2	meiocytes				0	TRUE	2	0	ASNAP2
Bra007998	AT1G71950.1	1.87e-45		Proteinase inhibitor, propeptide	meiocytes				0	TRUE	2	0	AT1G71950
Bra008698	AT5G15450.1	0	APG6|AtCLPB3|CLPB-P|CLPB3	casein lytic proteinase B3	meiocytes				0	TRUE	2	0	CLPB3
Bra008790	AT5G13970.1	6.76e-134			meiocytes				0	TRUE	2	0	AT5G13970
Bra008904	AT5G12240.2	1.14e-33			both				0	TRUE	2	0	AT5G12240
Bra009163	AT5G06120.2	0		ARM repeat superfamily protein	meiocytes				0	TRUE	2	0	AT5G06120
Bra028743	AT5G06120.2	0		ARM repeat superfamily protein	meiocytes				0	TRUE	2	0	AT5G06120
Bra010315	AT4G29840.1	0	MTO2|TS	Pyridoxal-5'-phosphate-dependent enzyme family protein	meiocytes				0	TRUE	2	0	MTO2
Bra010737	AT4G38600.1	0	KAK|UPL3	HEAT repeat ;HECT-domain (ubiquitin-transferase)	meiocytes				0	TRUE	2	0	KAK
Bra011071	AT3G23890.2	0	ATTOPII|TOPII	topoisomerase II	meiocytes				0	TRUE	2	0	TOPII
Bra011827	AT4G39860.1	3.97e-143			anthers				0	TRUE	2	0	AT4G39860
Bra012038	AT2G26990.1	0	ATCSN2|COP12|CSN2|FUS12	proteasome family protein	meiocytes				0	TRUE	2	0	FUS12
Bra012992	AT5G60960.1	0	PNM1	Pentatricopeptide repeat (PPR) superfamily protein	meiocytes				0	TRUE	2	0	PNM1
Bra013068	AT2G16440.1	0	MCM4	Minichromosome maintenance (MCM2/3/5) family protein	meiocytes				0	TRUE	2	0	MCM4
Bra013169	AT2G07690.1	0	MCM5	Minichromosome maintenance (MCM2/3/5) family protein	meiocytes				0	TRUE	2	0	MCM5
Bra013502	AT4G21110.1	6.04e-79		G10 family protein	anthers				0	TRUE	2	0	AT4G21110
Bra014989	AT3G23900.3	0		RNA recognition motif (RRM)-containing protein	anthers				0	TRUE	2	0	AT3G23900
Bra016154	AT1G71220.2	0	EBS1|PSL2|UGGT	UDP-glucose:glycoprotein glucosyltransferases;transferases, transferring hexosyl groups;transferases, transferring glycosyl groups	both				0	TRUE	2	0	EBS1
Bra017945	AT1G21720.1	3.01e-108	PBC1	proteasome beta subunit C1	meiocytes				0	TRUE	2	0	PBC1
Bra018338	AT2G30110.1	0	ATUBA1|MOS5|UBA1	ubiquitin-activating enzyme 1	meiocytes				0	TRUE	2	0	UBA1
Bra018432	AT1G10590.3	1.89e-68		Nucleic acid-binding, OB-fold-like protein	both				0	TRUE	2	0	AT1G10590
Bra018652	AT1G08130.1	0	ATLIG1|LIG1	DNA ligase 1	meiocytes				0	TRUE	2	0	LIG1
Bra019207	AT4G24820.2	0		26S proteasome, regulatory subunit Rpn7;Proteasome component (PCI) domain	meiocytes				0	TRUE	2	0	AT4G24820
Bra019761	AT1G12380.1	0		hypothetical protein	anthers				0	TRUE	2	0	AT1G12380
Bra019766	AT1G12430.2	0	ARK3|AtKINUa|PAK	armadillo repeat kinesin 3	anthers				0	TRUE	2	0	ARK3
Bra022292	AT3G18190.1	0		TCP-1/cpn60 chaperonin family protein	meiocytes				0	TRUE	2	0	AT3G18190
Bra022337	AT3G18610.1	1.04e-95	ATNUC-L2|NUC-L2|PARLL1	nucleolin like 2	both				0	TRUE	2	0	NUC-L2
Bra023109	AT2G37230.1	0		Tetratricopeptide repeat (TPR)-like superfamily protein	meiocytes				0	TRUE	2	0	AT2G37230
Bra023590	AT5G16930.1	0		AAA-type ATPase family protein	both				0	TRUE	2	0	AT5G16930
Bra024323	AT5G64730.1	1.32e-170		Transducin/WD40 repeat-like superfamily protein	anthers				0	TRUE	2	0	AT5G64730
Bra024620	AT1G23820.1	0	SPDS1	spermidine synthase 1	both				0	TRUE	2	0	SPDS1
Bra025276	AT3G27430.2	3.63e-157	PBB1	N-terminal nucleophile aminohydrolases (Ntn hydrolases) superfamily protein	meiocytes				0	TRUE	2	0	PBB1
Bra025350	AT3G28730.1	0	ATHMG|HMG|NFD|SSRP1	high mobility group	meiocytes				0	TRUE	2	0	HMG
Bra026932	AT1G13790.1	0	FDM4	XH/XS domain-containing protein	meiocytes				0	TRUE	2	0	FDM4
Bra027150	AT1G60550.1	1.73e-179	DHNS|ECHID	enoyl-CoA hydratase/isomerase D	anthers				0	TRUE	2	0	ECHID
Bra027468	AT5G42950.1	0		GYF domain-containing protein	anthers				0	TRUE	2	0	AT5G42950
Bra027728	AT1G64550.1	0	ABCF3|AtABCF3|AtGCN20|ATGCN3|GCN20|GCN3|SCORD5	general control non-repressible 3	meiocytes				0	TRUE	2	0	ABCF3
Bra027934	AT1G56450.1	2.68e-133	PBG1	20S proteasome beta subunit G1	meiocytes				0	TRUE	2	0	PBG1
Bra029529	AT4G04910.1	0	NSF	AAA-type ATPase family protein	meiocytes				0	TRUE	2	0	NSF
Bra029577	AT4G05420.1	0	DDB1A	damaged DNA binding protein 1A	both				0	TRUE	2	0	DDB1A
Bra029917	AT3G48750.1	7.28e-168	CDC2|CDC2A|CDC2AAT|CDK2|CDKA1|CDKA;1	cell division control 2	meiocytes				0	TRUE	2	0	CDC2
Bra029922	AT3G48870.1	0	ATCLPC|ATHSP93-III|ClpC2|HSP93-III	Clp ATPase	meiocytes				0	TRUE	2	0	HSP93-III
Bra030262	AT2G22125.1	0	CSI1|POM2	binding	meiocytes				0	TRUE	2	0	CSI1
Bra030546	AT1G03860.3	4.53e-155	ATPHB2|PHB2	prohibitin 2	meiocytes				0	TRUE	2	0	PHB2
Bra031427	AT1G61520.3	1.08e-140	LHCA3	photosystem I light harvesting complex gene 3	anthers				0	TRUE	2	0	LHCA3
Bra031522	AT1G60170.1	0	emb1220	pre-mRNA processing ribonucleoprotein binding region-containing protein	meiocytes				0	TRUE	2	0	emb1220
Bra029437	AT4G12070.1	0		hypothetical protein	anthers	5 - (Anthers: ASY1/Control)	1.82764	7.3228e-05	0	TRUE	2	0	AT4G12070
Bra033122	AT4G12070.1	4.03e-177		hypothetical protein	anthers				0	TRUE	2	0	AT4G12070
Bra033459	AT3G52090.1	1.98e-57	ATRPB13.6|NRPB11|NRPD11|NRPE11	DNA-directed RNA polymerase, RBP11-like	meiocytes				0	TRUE	2	0	NRPB11
Bra034783	AT3G12050.1	3.3e-171		Aha1 domain-containing protein	meiocytes				0	TRUE	2	0	AT3G12050
Bra035651	AT2G29080.1	0	ftsh3	FTSH protease 3	both				0	TRUE	2	0	ftsh3
Bra036717	AT2G19520.1	0	ACG1|ATMSI4|FVE|MSI4|NFC04|NFC4	Transducin family protein / WD-40 repeat family protein	meiocytes				0	TRUE	2	0	FVE
Bra037225	AT2G18330.1	0		AAA-type ATPase family protein	both				0	TRUE	2	0	AT2G18330
Bra038784	AT4G21150.3	0	HAP6|RPN2	ribophorin II (RPN2) family protein	meiocytes				0	TRUE	2	0	HAP6
Bra039144	AT3G01120.1	0	AtCGS1|AtCYS1|CGS|CGS1|MTO1	Pyridoxal phosphate (PLP)-dependent transferases superfamily protein	both				0	TRUE	2	0	MTO1
Bra039167	AT3G02260.1	0	ASA1|BIG|CRM1|DOC1|LPR1|TIR3|UMB1	auxin transport protein (BIG)	both				0	TRUE	2	0	BIG
Bra039748	AT1G66070.2	1.95e-88		Translation initiation factor eIF3 subunit	anthers				0	TRUE	2	0	AT1G66070
Bra040651	AT4G16500.1	3.24e-30	AtCYS4|CYS4	Cystatin/monellin superfamily protein	meiocytes				0	TRUE	2	0	AT4G16500
Bra040656	AT4G08320.1	9.64e-172	TPR8	Tetratricopeptide repeat (TPR)-like superfamily protein	anthers				0	TRUE	2	0	TPR8
gi130845790	AT3G45140.1	0	ATLOX2|LOX2	lipoxygenase 2	anthers				0	TRUE	2	0	LOX2
gi17865468	AT5G48300.1	0	ADG1|APS1	ADP glucose pyrophosphorylase 1	anthers				0	TRUE	2	0	ADG1
gi262400758	ATCG00470.1	7e-89	ATPE	ATP synthase epsilon chain	anthers				0	TRUE	2	0	ATPE
Bra029693	AT3G08030.1	0		Protein of unknown function, DUF642	both	4 - (Meiocytes: ASY1/Control)	2.75657	0.000339178	0	TRUE	2	0	AT3G08030
Bra032708	AT4G13430.1	0	ATLEUC1|IIL1	isopropyl malate isomerase large subunit 1	meiocytes	4 - (Meiocytes: ASY1/Control)	2.33173	3.75398e-06	0	TRUE	2	0	IIL1
Bra022029	AT5G46290.1	0	KAS1|KASI	3-ketoacyl-acyl carrier protein synthase I	both	4 - (Meiocytes: ASY1/Control)	2.30833	4.8346e-05	0	TRUE	2	0	KASI
Bra013041	AT2G16910.1	0	AMS	basic helix-loop-helix (bHLH) DNA-binding superfamily protein	both	5 - (Anthers: ASY1/Control)	2.30512	0.000293284	0	TRUE	2	0	AMS
Bra017018	AT2G40290.1	6.6e-171		Eukaryotic translation initiation factor 2 subunit 1	both	4 - (Meiocytes: ASY1/Control)	2.12362	5.24345e-06	0	TRUE	2	0	AT2G40290
Bra004970	AT2G40290.1	8.66e-171		Eukaryotic translation initiation factor 2 subunit 1	meiocytes	4 - (Meiocytes: ASY1/Control)	1.59189	0.00088755	0	TRUE	2	0	AT2G40290
Bra026638	AT2G01720.1	0		Ribophorin I	both	4 - (Meiocytes: ASY1/Control)	2.08919	2.54769e-06	0	TRUE	2	0	AT2G01720
Bra017537	AT5G46630.1	0	AP2M	Clathrin adaptor complexes medium subunit family protein	meiocytes	4 - (Meiocytes: ASY1/Control)	2.0248	7.57378e-06	0	TRUE	2	0	AT5G46630
Bra024036	AT4G30930.1	1.49e-104	NFD1	Ribosomal protein L21	meiocytes	4 - (Meiocytes: ASY1/Control)	1.99689	6.06605e-05	0	TRUE	2	0	NFD1
Bra039958	AT3G22520.1	0			both	5 - (Anthers: ASY1/Control)	1.94152	6.1653e-05	0	TRUE	2	0	AT3G22520
Bra029043	AT4G27585.1	4e-163		SPFH/Band 7/PHB domain-containing membrane-associated protein family	meiocytes	4 - (Meiocytes: ASY1/Control)	1.83339	4.46178e-05	0	TRUE	2	0	AT4G27585
Bra002406	AT5G22330.1	0	ATTIP49A|RIN1	P-loop containing nucleoside triphosphate hydrolases superfamily protein	both	4 - (Meiocytes: ASY1/Control)	1.81841	0.000139581	0	TRUE	2	0	RIN1
gi295421853	AT3G25230.1	0	ATFKBP62|FKBP62|ROF1	rotamase FKBP 1	meiocytes	4 - (Meiocytes: ASY1/Control)	1.75872	0.00779078	0	TRUE	2	0	ROF1
Bra002263	AT5G19820.1	0	emb2734	ARM repeat superfamily protein	meiocytes	5 - (Anthers: ASY1/Control)	1.65374	0.000510814	0	TRUE	2	0	emb2734
Bra006519	AT5G19820.1	0	emb2734	ARM repeat superfamily protein	meiocytes	5 - (Anthers: ASY1/Control)	1.65374	0.000510814	0	TRUE	2	0	emb2734
Bra025746	AT1G19520.1	0	NFD5	pentatricopeptide (PPR) repeat-containing protein	meiocytes	4 - (Meiocytes: ASY1/Control)	1.53315	0.00160819	0	TRUE	2	0	NFD5
Bra029913	AT3G48690.1	6.55e-153	ATCXE12|CXE12	alpha/beta-Hydrolases superfamily protein	meiocytes	4 - (Meiocytes: ASY1/Control)	1.49988	0.00468648	0	TRUE	2	0	CXE12
Bra015651	AT1G77850.1	0	ARF17	auxin response factor 17	meiocytes	4 - (Meiocytes: ASY1/Control)	1.47608	0.0309133	0	TRUE	2	0	ARF17
Bra004140	AT2G03820.1	0	AtNMD3|NMD3	nonsense-mediated mRNA decay NMD3 family protein	meiocytes	4 - (Meiocytes: ASY1/Control)	1.37952	0.0331286	0	TRUE	2	0	NMD3
gi257692010	AT4G39980.1	0	DHS1	3-deoxy-D-arabino-heptulosonate 7-phosphate synthase 1	both	4 - (Meiocytes: ASY1/Control)	1.31679	0.0886524	0	TRUE	2	0	DHS1
Bra003844	AT1G73460.1	0		Protein kinase superfamily protein	anthers	5 - (Anthers: ASY1/Control)	1.22165	0.123304	0	TRUE	2	0	AT1G73460
Bra015833	AT1G75560.2	1.49e-101		zinc knuckle (CCHC-type) family protein	both	4 - (Meiocytes: ASY1/Control)	1.16527	0.277541	0	TRUE	2	0	AT1G75560
Bra014870	AT4G11820.2	0	FKP1|HMGS|MVA1	hydroxymethylglutaryl-CoA synthase / HMG-CoA synthase / 3-hydroxy-3-methylglutaryl coenzyme A synthase	meiocytes	4 - (Meiocytes: ASY1/Control)	1.16154	0.339098	0	TRUE	2	0	HMGS
Bra022298	AT3G18240.2	0		Ribosomal protein S24/S35, mitochondrial	meiocytes	4 - (Meiocytes: ASY1/Control)	1.1312	0.39164	0	TRUE	2	0	AT3G18240
Bra022878	AT2G32060.2	4.77e-63		Ribosomal protein L7Ae/L30e/S12e/Gadd45 family protein	meiocytes	4 - (Meiocytes: ASY1/Control)	1.12157	0.305028	0	TRUE	2	0	AT2G32060
Bra004558					meiocytes	4 - (Meiocytes: ASY1/Control)	1.11557	0.463954	0	TRUE	2	0
Bra031214	AT4G39280.2	0		phenylalanyl-tRNA synthetase, putative / phenylalanine--tRNA ligase, putative	meiocytes	4 - (Meiocytes: ASY1/Control)	1.07759	0.454274	0	TRUE	2	0	AT4G39280
Bra024442	AT5G67530.1	0	ATPUB49|PUB49	plant U-box 49	meiocytes	4 - (Meiocytes: ASY1/Control)	1.07462	0.458661	0	TRUE	2	0	PUB49
Bra023401	AT5G13280.1	0	AK|AK-LYS1|AK1	aspartate kinase 1	both	5 - (Anthers: ASY1/Control)	1.04977	0.601495	0	TRUE	2	0	AK-LYS1
Bra000600	AT5G49930.1	0	emb1441	zinc knuckle (CCHC-type) family protein	meiocytes	4 - (Meiocytes: ASY1/Control)	1.03533	0.802739	0	TRUE	2	0	emb1441
Bra039695	AT1G53860.1	7.1e-167		Remorin family protein	both	4 - (Meiocytes: ASY1/Control)	1.03207	0.763748	0	TRUE	2	0	AT1G53860
Bra018420	AT1G10840.1	0	TIF3H1	translation initiation factor 3 subunit H1	meiocytes	4 - (Meiocytes: ASY1/Control)	0.990198	0.931285	0	TRUE	2	0	TIF3H1
Bra021935	AT2G34840.1	3.74e-158		Coatomer epsilon subunit	meiocytes	4 - (Meiocytes: ASY1/Control)	0.969768	0.8003	0	TRUE	2	0	AT2G34840
Bra039708	AT4G14880.4	1.92e-168	ATCYS-3A|CYTACS1|OASA1|OLD3	O-acetylserine (thiol) lyase (OAS-TL) isoform A1	both	4 - (Meiocytes: ASY1/Control)	0.968662	0.770669	0	TRUE	2	0	OASA1
Bra025256	AT3G27190.1	0	UKL2	uridine kinase-like 2	both	4 - (Meiocytes: ASY1/Control)	0.903344	0.508242	0	TRUE	2	0	UKL2
gi89274202	AT3G61090.1	7e-07		Putative endonuclease or glycosyl hydrolase	meiocytes	4 - (Meiocytes: ASY1/Control)	0.836566	0.130219	0	TRUE	2	0	AT3G61090
Bra036737	AT1G33980.1	6.65e-171	ATUPF3|UPF3	Smg-4/UPF3 family protein	both	5 - (Anthers: ASY1/Control)	0.828375	0.189506	0	TRUE	2	0	UPF3
