# Supplementary material for: Affinity proteomics reveals extensive phosphorylation of the Brassica chromosome axis protein ASY1 and a network of associated proteins at prophase I of meiosis
Source: Plant J. 2017 Dec 2;93(1):17–33. doi: 10.1111/tpj.13752 (PMC5767750; doi:10.1111/tpj.13752)
Supplement: Supplementary file 8 — Table S2. Gene ontology enrichment analysis of ASY1 sample‐specific proteins. [file TPJ-93-17-s008.xlsx]

## Sheet: Sheet1
Table S2. Gene Ontology enrichment analysis of ASY1 sample-specific proteins.
GO analysis of putative A. thaliana orthologues against the A. thaliana genome was carried out using PANTHER accessed through the GO consortium web-site (http://geneontology.org).
(a) Biological process. (b) Molecular Function. (c) Cellular component.
	Anthers and/or Meiocytes (492 submitted)								Meiocytes (453 submitted)
			REF list	Upload_1							REF list	Upload_1
		Mapped IDs:	27060 of 27060	486 out of 492						Mapped IDs:	27060 of 27060	447 out of 453
		Unmapped IDs:	0	6						Unmapped IDs:	0	6
a	GO biological process complete: Anthers and/or Meiocytes	A. thaliana (REF)	Upload_1 (Displaying only results with P<0.05)						GO biological process complete: Meiocytes	A. thaliana (REF)	Upload_1 (Displaying only results with P<0.05)
			Actual	Expected	Fold Enrichment	+/-	P value				Actual	Expected	Fold Enrichment	+/-	P value
	positive regulation of RNA polymerase II transcriptional preinitiation complex assembly	6	4	0.11	36.59	+	0.0117		UDP-rhamnose metabolic process	3	3	0.05	59.6	+	0.044
	regulation of RNA polymerase II transcriptional preinitiation complex assembly	6	4	0.11	36.59	+	0.0117		UDP-rhamnose biosynthetic process	3	3	0.05	59.6	+	0.044
	DNA unwinding involved in DNA replication	9	5	0.16	30.49	+	0.00183		positive regulation of RNA polymerase II transcriptional preinitiation complex assembly	6	4	0.1	39.74	+	0.00844
	positive regulation of transcription initiation from RNA polymerase II promoter	8	4	0.15	27.44	+	0.0358		regulation of RNA polymerase II transcriptional preinitiation complex assembly	6	4	0.1	39.74	+	0.00844
	regulation of transcription initiation from RNA polymerase II promoter	8	4	0.15	27.44	+	0.0358		DNA unwinding involved in DNA replication	9	5	0.15	33.11	+	0.00122
	formation of translation preinitiation complex	8	4	0.15	27.44	+	0.0358		positive regulation of transcription initiation from RNA polymerase II promoter	8	4	0.13	29.8	+	0.026
	positive regulation of DNA-templated transcription, initiation	8	4	0.15	27.44	+	0.0358		regulation of transcription initiation from RNA polymerase II promoter	8	4	0.13	29.8	+	0.026
	regulation of DNA-templated transcription, initiation	8	4	0.15	27.44	+	0.0358		positive regulation of DNA-templated transcription, initiation	8	4	0.13	29.8	+	0.026
	regulation of translational initiation	22	8	0.4	19.96	+	2.38e-05		regulation of DNA-templated transcription, initiation	8	4	0.13	29.8	+	0.026
	acyl-CoA biosynthetic process	19	6	0.35	17.33	+	0.00375		acyl-CoA biosynthetic process	19	6	0.32	18.82	+	0.00233
	thioester biosynthetic process	19	6	0.35	17.33	+	0.00375		thioester biosynthetic process	19	6	0.32	18.82	+	0.00233
	DNA duplex unwinding	17	5	0.31	16.14	+	0.0391		DNA duplex unwinding	17	5	0.29	17.53	+	0.0264
	DNA geometric change	17	5	0.31	16.14	+	0.0391		DNA geometric change	17	5	0.29	17.53	+	0.0264
	acyl-CoA metabolic process	31	9	0.56	15.94	+	1.97e-05		acyl-CoA metabolic process	31	9	0.52	17.3	+	9.71e-06
	thioester metabolic process	31	9	0.56	15.94	+	1.97e-05		thioester metabolic process	31	9	0.52	17.3	+	9.71e-06
	acetyl-CoA metabolic process	24	6	0.44	13.72	+	0.0141		regulation of translational initiation	22	6	0.37	16.26	+	0.00539
	protein-chromophore linkage	33	7	0.6	11.64	+	0.00697		DNA replication initiation	19	5	0.32	15.69	+	0.0447
	tRNA aminoacylation	46	8	0.84	9.55	+	0.00595		acetyl-CoA metabolic process	24	6	0.4	14.9	+	0.00883
	amino acid activation	46	8	0.84	9.55	+	0.00595		tRNA aminoacylation	46	8	0.77	10.37	+	0.00325
	tRNA aminoacylation for protein translation	46	8	0.84	9.55	+	0.00595		amino acid activation	46	8	0.77	10.37	+	0.00325
	DNA-dependent DNA replication	60	10	1.09	9.15	+	0.000503		tRNA aminoacylation for protein translation	46	8	0.77	10.37	+	0.00325
	ribonucleoside monophosphate biosynthetic process	61	10	1.11	9	+	0.000583		DNA-dependent DNA replication	60	10	1.01	9.93	+	0.000236
	nucleoside monophosphate biosynthetic process	65	10	1.18	8.44	+	0.00103		ribonucleoside monophosphate biosynthetic process	61	9	1.02	8.79	+	0.00276
	response to cadmium ion	261	39	4.76	8.2	+	8.03e-20		response to cadmium ion	261	38	4.38	8.68	+	3.92e-20
	translational initiation	79	11	1.44	7.64	+	0.000736		nucleoside monophosphate biosynthetic process	65	9	1.09	8.25	+	0.00461
	microtubule-based process	91	12	1.66	7.24	+	0.000385		DNA replication	94	12	1.58	7.61	+	0.000225
	DNA conformation change	61	8	1.11	7.2	+	0.0449		translation	464	58	7.78	7.45	+	1.21e-28
	translation	464	60	8.45	7.1	+	1.65e-28		peptide biosynthetic process	468	58	7.85	7.39	+	1.88e-28
	peptide biosynthetic process	468	60	8.53	7.04	+	2.58e-28		amide biosynthetic process	505	60	8.47	7.08	+	1.44e-28
	DNA replication	94	12	1.71	7.01	+	0.000541		peptide metabolic process	490	58	8.22	7.06	+	1.96e-27
	mRNA splicing, via spliceosome	72	9	1.31	6.86	+	0.0201		ribonucleoside monophosphate metabolic process	148	17	2.48	6.85	+	2.45e-06
	amide biosynthetic process	505	62	9.2	6.74	+	2.45e-28		translational initiation	79	9	1.33	6.79	+	0.0217
	peptide metabolic process	490	60	8.93	6.72	+	2.86e-27		nucleoside monophosphate metabolic process	152	17	2.55	6.67	+	3.62e-06
	ribonucleoside monophosphate metabolic process	148	18	2.7	6.68	+	1.2e-06		ATP metabolic process	108	12	1.81	6.62	+	0.000965
	ATP metabolic process	108	13	1.97	6.61	+	0.000334		microtubule-based process	91	10	1.53	6.55	+	0.00962
	ribonucleotide biosynthetic process	76	9	1.38	6.5	+	0.0307		cellular amide metabolic process	547	60	9.18	6.54	+	9.41e-27
	nucleoside monophosphate metabolic process	152	18	2.77	6.5	+	1.82e-06		ribonucleoside triphosphate metabolic process	122	13	2.05	6.35	+	0.000514
	ribose phosphate biosynthetic process	76	9	1.38	6.5	+	0.0307		purine ribonucleoside triphosphate metabolic process	114	12	1.91	6.27	+	0.00169
	RNA splicing, via transesterification reactions with bulged adenosine as nucleophile	77	9	1.4	6.42	+	0.034		response to metal ion	364	38	6.11	6.22	+	2.56e-15
	RNA splicing, via transesterification reactions	77	9	1.4	6.42	+	0.034		purine nucleoside triphosphate metabolic process	116	12	1.95	6.17	+	0.00202
	ribonucleoside triphosphate metabolic process	122	14	2.22	6.3	+	0.000198		nucleoside triphosphate metabolic process	127	13	2.13	6.1	+	0.000803
	regulation of translation	122	14	2.22	6.3	+	0.000198		ribonucleotide metabolic process	169	17	2.84	6	+	1.7e-05
	regulation of cellular amide metabolic process	122	14	2.22	6.3	+	0.000198		purine ribonucleoside monophosphate metabolic process	132	13	2.21	5.87	+	0.00123
	purine ribonucleoside triphosphate metabolic process	114	13	2.08	6.26	+	0.000611		purine nucleoside monophosphate metabolic process	132	13	2.21	5.87	+	0.00123
	cellular amide metabolic process	547	62	9.97	6.22	+	1.77e-26		regulation of translation	122	12	2.05	5.86	+	0.00338
	purine nucleoside triphosphate metabolic process	116	13	2.11	6.15	+	0.000741		regulation of cellular amide metabolic process	122	12	2.05	5.86	+	0.00338
	nucleoside triphosphate metabolic process	127	14	2.31	6.05	+	0.000321		fatty acid biosynthetic process	119	11	2	5.51	+	0.0163
	response to metal ion	364	39	6.63	5.88	+	6.33e-15		cellular amino acid biosynthetic process	163	15	2.73	5.48	+	0.000396
	ribonucleotide metabolic process	169	18	3.08	5.85	+	9.23e-06		purine ribonucleotide metabolic process	153	14	2.57	5.45	+	0.00108
	purine ribonucleoside monophosphate metabolic process	132	14	2.4	5.82	+	0.000507		ribose phosphate metabolic process	187	17	3.14	5.42	+	7.21e-05
	purine nucleoside monophosphate metabolic process	132	14	2.4	5.82	+	0.000507		purine nucleotide metabolic process	155	14	2.6	5.38	+	0.00126
	fatty acid biosynthetic process	119	12	2.17	5.53	+	0.0061		organonitrogen compound biosynthetic process	1019	89	17.1	5.21	+	6.61e-34
	cellular amino acid biosynthetic process	163	16	2.97	5.39	+	0.000199		cellular amino acid metabolic process	318	27	5.34	5.06	+	3.04e-08
	purine ribonucleotide metabolic process	153	15	2.79	5.38	+	0.000509		alpha-amino acid biosynthetic process	146	12	2.45	4.9	+	0.0204
	purine nucleotide metabolic process	155	15	2.82	5.31	+	0.000598		purine-containing compound metabolic process	173	14	2.9	4.82	+	0.00447
	ribose phosphate metabolic process	187	18	3.41	5.28	+	4.24e-05		protein catabolic process	344	27	5.77	4.68	+	1.71e-07
	posttranscriptional regulation of gene expression	158	15	2.88	5.21	+	0.000759		ubiquitin-dependent protein catabolic process	296	23	4.97	4.63	+	5.27e-06
	sulfur compound biosynthetic process	127	12	2.31	5.19	+	0.0117		modification-dependent protein catabolic process	297	23	4.98	4.62	+	5.61e-06
	organonitrogen compound biosynthetic process	1019	93	18.56	5.01	+	4.39e-34		cellular macromolecule catabolic process	390	30	6.54	4.58	+	2.42e-08
	alpha-amino acid biosynthetic process	146	13	2.66	4.89	+	0.00903		modification-dependent macromolecule catabolic process	299	23	5.02	4.58	+	6.35e-06
	cellular amino acid metabolic process	318	28	5.79	4.83	+	3.79e-08		posttranscriptional regulation of gene expression	158	12	2.65	4.53	+	0.044
	purine-containing compound metabolic process	173	15	3.15	4.76	+	0.00231		nucleotide metabolic process	238	18	3.99	4.51	+	0.000426
	nucleotide metabolic process	238	19	4.34	4.38	+	0.000306		proteolysis involved in cellular protein catabolic process	320	24	5.37	4.47	+	4.66e-06
	generation of precursor metabolites and energy	253	20	4.61	4.34	+	0.000168		nucleoside phosphate metabolic process	241	18	4.04	4.45	+	0.00051
	nucleoside phosphate metabolic process	241	19	4.39	4.33	+	0.000369		cellular protein catabolic process	328	24	5.5	4.36	+	7.46e-06
	protein catabolic process	344	27	6.27	4.31	+	1.05e-06		alpha-amino acid metabolic process	229	16	3.84	4.16	+	0.00551
	ubiquitin-dependent protein catabolic process	296	23	5.39	4.26	+	2.44e-05		ncRNA metabolic process	187	13	3.14	4.14	+	0.05
	modification-dependent protein catabolic process	297	23	5.41	4.25	+	2.6e-05		coenzyme metabolic process	202	14	3.39	4.13	+	0.0253
	cellular macromolecule catabolic process	390	30	7.11	4.22	+	1.8e-07		organic acid biosynthetic process	399	27	6.69	4.03	+	4.04e-06
	modification-dependent macromolecule catabolic process	299	23	5.45	4.22	+	2.93e-05		carboxylic acid biosynthetic process	399	27	6.69	4.03	+	4.04e-06
	proteolysis involved in cellular protein catabolic process	320	24	5.83	4.12	+	2.28e-05		DNA metabolic process	371	25	6.22	4.02	+	1.76e-05
	alpha-amino acid metabolic process	229	17	4.17	4.07	+	0.00365		mRNA metabolic process	258	17	4.33	3.93	+	0.00584
	cellular protein catabolic process	328	24	5.98	4.02	+	3.61e-05		nucleobase-containing small molecule metabolic process	279	18	4.68	3.85	+	0.00399
	regulation of protein metabolic process	233	17	4.24	4	+	0.00458		regulation of protein metabolic process	233	15	3.91	3.84	+	0.0292
	organic acid biosynthetic process	399	29	7.27	3.99	+	1.34e-06		carboxylic acid metabolic process	739	47	12.4	3.79	+	2.9e-11
	carboxylic acid biosynthetic process	399	29	7.27	3.99	+	1.34e-06		carbohydrate derivative biosynthetic process	268	17	4.5	3.78	+	0.00957
	ribonucleoprotein complex biogenesis	214	15	3.9	3.85	+	0.0287		cell cycle	290	18	4.87	3.7	+	0.00677
	mRNA metabolic process	258	18	4.7	3.83	+	0.00429		macromolecule catabolic process	537	33	9.01	3.66	+	6.98e-07
	nucleobase-containing small molecule metabolic process	279	19	5.08	3.74	+	0.00318		small molecule biosynthetic process	479	29	8.04	3.61	+	1.17e-05
	carboxylic acid metabolic process	739	50	13.46	3.71	+	9.7e-12		organonitrogen compound catabolic process	480	29	8.05	3.6	+	1.23e-05
	DNA metabolic process	371	25	6.76	3.7	+	8.73e-05		response to inorganic substance	682	39	11.44	3.41	+	1.29e-07
	carbohydrate derivative biosynthetic process	268	18	4.88	3.69	+	0.00721		oxoacid metabolic process	847	48	14.21	3.38	+	9.44e-10
	small molecule biosynthetic process	479	32	8.73	3.67	+	1.33e-06		organic acid metabolic process	849	48	14.24	3.37	+	1.03e-09
	sulfur compound metabolic process	251	16	4.57	3.5	+	0.0468		intracellular transport	410	23	6.88	3.34	+	0.00166
	cell cycle	290	18	5.28	3.41	+	0.0207		chromosome organization	341	19	5.72	3.32	+	0.0166
	chromosome organization	341	21	6.21	3.38	+	0.00432		response to salt stress	403	22	6.76	3.25	+	0.00445
	macromolecule catabolic process	537	33	9.78	3.37	+	5.5e-06		establishment of localization in cell	424	23	7.11	3.23	+	0.0029
	organonitrogen compound catabolic process	480	29	8.75	3.32	+	7.4e-05		carbohydrate derivative metabolic process	547	29	9.18	3.16	+	0.000195
	oxoacid metabolic process	847	51	15.43	3.3	+	4.2e-10		response to osmotic stress	447	23	7.5	3.07	+	0.00688
	response to inorganic substance	682	41	12.43	3.3	+	1.16e-07		protein transport	470	23	7.89	2.92	+	0.0154
	organic acid metabolic process	849	51	15.47	3.3	+	4.59e-10		small molecule metabolic process	1193	58	20.02	2.9	+	1.57e-09
	intracellular transport	410	24	7.47	3.21	+	0.00195		establishment of protein localization	474	23	7.95	2.89	+	0.0176
	establishment of localization in cell	424	24	7.72	3.11	+	0.00346		cellular localization	519	25	8.71	2.87	+	0.00808
	carbohydrate derivative metabolic process	547	30	9.97	3.01	+	0.000337		cellular protein metabolic process	2177	103	36.52	2.82	+	1.58e-18
	response to salt stress	403	22	7.34	3	+	0.0164		protein localization	497	23	8.34	2.76	+	0.0368
	RNA processing	390	21	7.11	2.96	+	0.0321		proteolysis	673	31	11.29	2.75	+	0.00141
	small molecule metabolic process	1193	63	21.73	2.9	+	1.66e-10		organonitrogen compound metabolic process	3312	146	55.57	2.63	+	1.87e-25
	response to osmotic stress	447	23	8.14	2.82	+	0.026		cellular nitrogen compound metabolic process	3216	140	53.96	2.59	+	1.42e-23
	cellular protein metabolic process	2177	111	39.66	2.8	+	8.24e-20		organic substance catabolic process	946	41	15.87	2.58	+	0.000108
	cellular localization	519	26	9.46	2.75	+	0.0113		protein metabolic process	2507	108	42.06	2.57	+	1.35e-16
	proteolysis	673	32	12.26	2.61	+	0.0028		cellular catabolic process	793	34	13.3	2.56	+	0.00198
	organonitrogen compound metabolic process	3312	156	60.34	2.59	+	1.97e-26		cellular nitrogen compound biosynthetic process	2289	98	38.4	2.55	+	1.69e-14
	protein metabolic process	2507	116	45.67	2.54	+	1.53e-17		cellular biosynthetic process	3278	140	55	2.55	+	9.15e-23
	cellular nitrogen compound metabolic process	3216	147	58.59	2.51	+	3.65e-23		cellular macromolecule biosynthetic process	2233	92	37.46	2.46	+	2.26e-12
	cellular biosynthetic process	3278	149	59.72	2.49	+	2.52e-23		organic substance biosynthetic process	3361	138	56.39	2.45	+	1.01e-20
	organelle organization	863	39	15.72	2.48	+	0.000675		organelle organization	863	35	14.48	2.42	+	0.00468
	cellular nitrogen compound biosynthetic process	2289	103	41.7	2.47	+	2.78e-14		macromolecule biosynthetic process	2273	92	38.14	2.41	+	6.53e-12
	response to abiotic stimulus	1492	66	27.18	2.43	+	9.24e-08		gene expression	2325	94	39.01	2.41	+	3.23e-12
	organic substance biosynthetic process	3361	147	61.23	2.4	+	2.96e-21		biosynthetic process	3580	143	60.06	2.38	+	1.48e-20
	cellular macromolecule biosynthetic process	2233	97	40.68	2.38	+	2.81e-12		response to abiotic stimulus	1492	59	25.03	2.36	+	2.96e-06
	organic substance catabolic process	946	41	17.23	2.38	+	0.000968		catabolic process	1112	43	18.66	2.3	+	0.00109
	gene expression	2325	100	42.36	2.36	+	1.72e-12		cellular component organization	1658	63	27.82	2.26	+	3.55e-06
	cellular catabolic process	793	34	14.45	2.35	+	0.012		cellular component organization or biogenesis	1845	70	30.95	2.26	+	4.06e-07
	biosynthetic process	3580	153	65.22	2.35	+	2.28e-21		nitrogen compound metabolic process	5359	197	89.91	2.19	+	7.05e-27
	macromolecule biosynthetic process	2273	97	41.41	2.34	+	8.4e-12		response to chemical	2091	73	35.08	2.08	+	5.64e-06
	cellular component organization	1658	69	30.21	2.28	+	4.29e-07		cellular macromolecule metabolic process	4370	152	73.32	2.07	+	2.4e-16
	cellular component organization or biogenesis	1845	76	33.61	2.26	+	7.13e-08		cellular aromatic compound metabolic process	2927	100	49.11	2.04	+	9.86e-09
	response to chemical	2091	82	38.1	2.15	+	1.16e-07		nucleobase-containing compound metabolic process	2581	88	43.3	2.03	+	2.94e-07
	nitrogen compound metabolic process	5359	210	97.63	2.15	+	2.07e-27		cellular metabolic process	6383	217	107.09	2.03	+	5.57e-26
	catabolic process	1112	43	20.26	2.12	+	0.0092		organic cyclic compound metabolic process	3047	102	51.12	2	+	1.86e-08
	cellular macromolecule metabolic process	4370	164	79.62	2.06	+	1.9e-17		heterocycle metabolic process	2818	94	47.28	1.99	+	1.87e-07
	cellular metabolic process	6383	234	116.29	2.01	+	1.42e-27		primary metabolic process	6353	210	106.59	1.97	+	4.95e-23
	nucleobase-containing compound metabolic process	2581	93	47.02	1.98	+	4.07e-07		macromolecule metabolic process	4830	157	81.04	1.94	+	2.75e-14
	cellular aromatic compound metabolic process	2927	105	53.33	1.97	+	2.52e-08		organic substance metabolic process	6816	215	114.36	1.88	+	4.36e-21
	primary metabolic process	6353	225	115.74	1.94	+	8.56e-24		cellular process	8477	258	142.22	1.81	+	7.51e-26
	macromolecule metabolic process	4830	170	88	1.93	+	1.82e-15		nucleic acid metabolic process	2263	66	37.97	1.74	+	0.0192
	heterocycle metabolic process	2818	99	51.34	1.93	+	3.6e-07		metabolic process	8032	231	134.76	1.71	+	6.49e-18
	organic cyclic compound metabolic process	3047	107	55.51	1.93	+	5.36e-08		response to stress	2619	74	43.94	1.68	+	0.0153
	organic substance metabolic process	6816	232	124.18	1.87	+	2.08e-22		response to stimulus	4604	129	77.24	1.67	+	2.44e-06
	cellular process	8477	280	154.44	1.81	+	3.93e-28		Unclassified	7962	127	133.58	0.95	-	0
	metabolic process	8032	250	146.33	1.71	+	2.91e-19
	nucleic acid metabolic process	2263	70	41.23	1.7	+	0.0237
	response to stress	2619	81	47.71	1.7	+	0.0043
	response to stimulus	4604	141	83.88	1.68	+	2.65e-07
	Unclassified	7962	138	145.06	0.95	-	0
b	GO molecular function complete: Anthers and/or Meiocytes	A. thaliana (REF)	Upload_1 (Displaying only results with P<0.05)						GO molecular function complete: Meiocytes	A. thaliana (REF)	Upload_1 (Displaying only results with P<0.05)
			Actual	Expected	Fold Enrichment	+/-	P value				Actual	Expected	Fold Enrichment	+/-	P value
	acetyl-CoA carboxylase activity	7	5	0.13	39.21	+	0.000388		acetyl-CoA carboxylase activity	7	5	0.12	42.57	+	0.000259
	electron transporter, transferring electrons within the cyclic electron transport pathway of photosynthesis activity	6	4	0.11	36.59	+	0.00843		proteasome-activating ATPase activity	6	4	0.1	39.74	+	0.0061
	proteasome-activating ATPase activity	6	4	0.11	36.59	+	0.00843		oligosaccharyl transferase activity	7	4	0.12	34.06	+	0.0111
	oligosaccharyl transferase activity	7	4	0.13	31.36	+	0.0154		ligase activity, forming carbon-carbon bonds	9	5	0.15	33.11	+	0.000884
	ligase activity, forming carbon-carbon bonds	9	5	0.16	30.49	+	0.00132		CoA carboxylase activity	9	5	0.15	33.11	+	0.000884
	CoA carboxylase activity	9	5	0.16	30.49	+	0.00132		structural constituent of cytoskeleton	36	15	0.6	24.83	+	2.84e-13
	structural constituent of cytoskeleton	36	15	0.66	22.87	+	9.5e-13		threonine-type endopeptidase activity	23	7	0.39	18.14	+	0.000271
	threonine-type endopeptidase activity	23	7	0.42	16.71	+	0.00047		threonine-type peptidase activity	23	7	0.39	18.14	+	0.000271
	threonine-type peptidase activity	23	7	0.42	16.71	+	0.00047		cobalt ion binding	39	8	0.65	12.23	+	0.000693
	proton-transporting ATP synthase activity, rotational mechanism	23	6	0.42	14.32	+	0.00801		DNA-dependent ATPase activity	56	11	0.94	11.71	+	7.55e-06
	chlorophyll binding	28	7	0.51	13.72	+	0.00172		DNA helicase activity	32	6	0.54	11.18	+	0.032
	cobalt ion binding	39	8	0.71	11.26	+	0.00128		ligase activity, forming aminoacyl-tRNA and related compounds	49	8	0.82	9.73	+	0.00372
	DNA-dependent ATPase activity	56	11	1.02	10.78	+	1.75e-05		ligase activity, forming carbon-oxygen bonds	49	8	0.82	9.73	+	0.00372
	ligase activity, forming aminoacyl-tRNA and related compounds	49	8	0.89	8.96	+	0.00679		aminoacyl-tRNA ligase activity	49	8	0.82	9.73	+	0.00372
	ligase activity, forming carbon-oxygen bonds	49	8	0.89	8.96	+	0.00679		structural molecule activity	400	61	6.71	9.09	+	3.89e-35
	aminoacyl-tRNA ligase activity	49	8	0.89	8.96	+	0.00679		rRNA binding	60	9	1.01	8.94	+	0.00174
	structural molecule activity	400	61	7.29	8.37	+	4.76e-33		structural constituent of ribosome	279	36	4.68	7.69	+	2.04e-17
	rRNA binding	60	9	1.09	8.23	+	0.00341		oxidoreductase activity, acting on the aldehyde or oxo group of donors	66	8	1.11	7.22	+	0.0315
	NAD binding	58	8	1.06	7.57	+	0.0227		GTPase activity	101	12	1.69	7.08	+	0.000346
	structural constituent of ribosome	279	36	5.08	7.08	+	3.01e-16		mRNA binding	274	31	4.6	6.74	+	3.58e-13
	translation initiation factor activity	84	10	1.53	6.53	+	0.00713		translation factor activity, RNA binding	134	13	2.25	5.78	+	0.00105
	GTPase activity	101	12	1.84	6.52	+	0.000825		ribonucleoside binding	176	16	2.95	5.42	+	0.000132
	mRNA binding	274	32	4.99	6.41	+	5.03e-13		nucleoside binding	176	16	2.95	5.42	+	0.000132
	translation factor activity, RNA binding	134	15	2.44	6.14	+	6.87e-05		ligase activity	210	19	3.52	5.39	+	8.78e-06
	ribonucleoside binding	176	16	3.21	4.99	+	0.000397		purine ribonucleoside binding	174	15	2.92	5.14	+	0.000644
	nucleoside binding	176	16	3.21	4.99	+	0.000397		purine nucleoside binding	174	15	2.92	5.14	+	0.000644
	ligase activity	210	19	3.83	4.97	+	3.26e-05		GTP binding	174	15	2.92	5.14	+	0.000644
	purine ribonucleoside binding	174	15	3.17	4.73	+	0.00179		guanyl ribonucleotide binding	194	15	3.25	4.61	+	0.00244
	purine nucleoside binding	174	15	3.17	4.73	+	0.00179		guanyl nucleotide binding	194	15	3.25	4.61	+	0.00244
	GTP binding	174	15	3.17	4.73	+	0.00179		RNA binding	894	65	15	4.33	+	1.13e-19
	guanyl ribonucleotide binding	194	15	3.53	4.24	+	0.00659		ATPase activity, coupled	317	23	5.32	4.32	+	1.34e-05
	guanyl nucleotide binding	194	15	3.53	4.24	+	0.00659		nucleoside-triphosphatase activity	627	45	10.52	4.28	+	1.16e-12
	RNA binding	894	69	16.29	4.24	+	2.11e-20		ATPase activity	418	30	7.01	4.28	+	9.11e-08
	ATPase activity	418	32	7.62	4.2	+	3.4e-08		pyrophosphatase activity	658	45	11.04	4.08	+	6.38e-12
	nucleoside-triphosphatase activity	627	48	11.42	4.2	+	2.64e-13		coenzyme binding	205	14	3.44	4.07	+	0.0214
	ATPase activity, coupled	317	24	5.78	4.16	+	1.38e-05		hydrolase activity, acting on acid anhydrides	676	46	11.34	4.06	+	3.71e-12
	coenzyme binding	205	15	3.73	4.02	+	0.0126		hydrolase activity, acting on acid anhydrides, in phosphorus-containing anhydrides	670	45	11.24	4	+	1.2e-11
	pyrophosphatase activity	658	48	11.99	4	+	1.61e-12		purine ribonucleoside triphosphate binding	1832	92	30.74	2.99	+	6.05e-18
	hydrolase activity, acting on acid anhydrides	676	49	12.32	3.98	+	1.01e-12		carbohydrate derivative binding	1955	96	32.8	2.93	+	3.19e-18
	hydrolase activity, acting on acid anhydrides, in phosphorus-containing anhydrides	670	48	12.21	3.93	+	3.14e-12		ribonucleotide binding	1930	94	32.38	2.9	+	1.59e-17
	cofactor binding	323	19	5.88	3.23	+	0.0179		purine ribonucleotide binding	1911	93	32.06	2.9	+	2.83e-17
	purine ribonucleoside triphosphate binding	1832	97	33.38	2.91	+	4.79e-18		purine nucleotide binding	1912	93	32.08	2.9	+	2.93e-17
	carbohydrate derivative binding	1955	101	35.62	2.84	+	3.46e-18		ATP binding	1670	79	28.02	2.82	+	1.74e-13
	ribonucleotide binding	1930	99	35.16	2.82	+	1.55e-17		small molecule binding	2406	113	40.37	2.8	+	1.15e-20
	purine ribonucleotide binding	1911	98	34.82	2.81	+	2.58e-17		nucleotide binding	2257	105	37.87	2.77	+	1.42e-18
	purine nucleotide binding	1912	98	34.83	2.81	+	2.68e-17		nucleoside phosphate binding	2257	105	37.87	2.77	+	1.42e-18
	small molecule binding	2406	122	43.83	2.78	+	3.42e-22		adenyl ribonucleotide binding	1749	80	29.34	2.73	+	6.87e-13
	ATP binding	1670	84	30.43	2.76	+	7.14e-14		adenyl nucleotide binding	1750	80	29.36	2.72	+	7.09e-13
	nucleotide binding	2257	113	41.12	2.75	+	9.16e-20		anion binding	2285	104	38.34	2.71	+	1.15e-17
	nucleoside phosphate binding	2257	113	41.12	2.75	+	9.16e-20		heterocyclic compound binding	5306	181	89.02	2.03	+	4.15e-20
	adenyl ribonucleotide binding	1749	85	31.86	2.67	+	3.28e-13		organic cyclic compound binding	5322	181	89.29	2.03	+	5.87e-20
	adenyl nucleotide binding	1750	85	31.88	2.67	+	3.39e-13		protein binding	2671	90	44.81	2.01	+	2.27e-07
	anion binding	2285	110	41.63	2.64	+	7.88e-18		nucleic acid binding	2942	93	49.36	1.88	+	2.74e-06
	heterocyclic compound binding	5306	200	96.67	2.07	+	1.73e-23		ion binding	4790	144	80.36	1.79	+	5.31e-10
	organic cyclic compound binding	5322	200	96.96	2.06	+	2.55e-23		hydrolase activity	2492	74	41.81	1.77	+	0.00189
	protein binding	2671	97	48.66	1.99	+	7.04e-08		binding	8527	238	143.06	1.66	+	3.67e-17
	nucleic acid binding	2942	99	53.6	1.85	+	2.55e-06		catalytic activity	7116	170	119.39	1.42	+	0.000199
	ion binding	4790	156	87.27	1.79	+	7.22e-11		Unclassified	7776	119	130.46	0.91	-	0
	hydrolase activity	2492	77	45.4	1.7	+	0.00602
	binding	8527	259	155.35	1.67	+	5.63e-19
	catalytic activity	7116	183	129.64	1.41	+	0.000139
	Unclassified	7776	130	141.67	0.92	-	0
c	GO cellular component complete: Anthers and/or Meiocytes	A. thaliana (REF)	Upload_1 (Displaying only results with P<0.05)						GO cellular component complete: Meiocytes	A. thaliana (REF)	Upload_1 (Displaying only results with P<0.05)
			Actual	Expected	Fold Enrichment	+/-	P value				Actual	Expected	Fold Enrichment	+/-	P value
	acetyl-CoA carboxylase complex	4	4	0.07	54.89	+	0.000512		acetyl-CoA carboxylase complex	4	4	0.07	59.6	+	0.000369
	COPI vesicle coat	7	6	0.13	47.05	+	2.43e-06		COPI vesicle coat	7	6	0.12	51.09	+	1.49e-06
	tubulin complex	13	9	0.24	38	+	2.28e-09		tubulin complex	13	9	0.22	41.26	+	1.1e-09
	MCM complex	6	4	0.11	36.59	+	0.00252		MCM complex	6	4	0.1	39.74	+	0.00182
	nuclear proteasome complex	8	5	0.15	34.31	+	0.000222		nuclear proteasome complex	8	5	0.13	37.25	+	0.000148
	COPI-coated vesicle membrane	10	6	0.18	32.93	+	1.97e-05		COPI-coated vesicle membrane	10	6	0.17	35.76	+	1.21e-05
	cytosolic proteasome complex	7	4	0.13	31.36	+	0.0046		oligosaccharyltransferase complex	5	3	0.08	35.76	+	0.0429
	COPI-coated vesicle	11	6	0.2	29.94	+	3.44e-05		cytosolic proteasome complex	7	4	0.12	34.06	+	0.00333
	proteasome regulatory particle, base subcomplex	11	6	0.2	29.94	+	3.44e-05		COPI-coated vesicle	11	6	0.18	32.51	+	2.12e-05
	eukaryotic 43S preinitiation complex	8	4	0.15	27.44	+	0.00773		proteasome regulatory particle, base subcomplex	11	6	0.18	32.51	+	2.12e-05
	eukaryotic 48S preinitiation complex	9	4	0.16	24.39	+	0.0122		THO complex	10	4	0.17	23.84	+	0.0133
	translation preinitiation complex	9	4	0.16	24.39	+	0.0122		proteasome accessory complex	26	10	0.44	22.92	+	1.97e-08
	THO complex	10	4	0.18	21.96	+	0.0183		proteasome regulatory particle	26	10	0.44	22.92	+	1.97e-08
	proteasome accessory complex	26	10	0.47	21.11	+	4.38e-08		proteasome core complex	23	7	0.39	18.14	+	8.09e-05
	proteasome regulatory particle	26	10	0.47	21.11	+	4.38e-08		endopeptidase complex	60	18	1.01	17.88	+	2.34e-14
	proton-transporting ATP synthase complex, catalytic core F(1)	11	4	0.2	19.96	+	0.0265		proteasome complex	60	18	1.01	17.88	+	2.34e-14
	proteasome core complex	23	7	0.42	16.71	+	0.00014		vesicle coat	31	9	0.52	17.3	+	2.09e-06
	endopeptidase complex	60	18	1.09	16.47	+	9.76e-14		organellar small ribosomal subunit	14	4	0.23	17.03	+	0.0485
	proteasome complex	60	18	1.09	16.47	+	9.76e-14		proteasome regulatory particle, lid subcomplex	14	4	0.23	17.03	+	0.0485
	proton-transporting two-sector ATPase complex, catalytic domain	17	5	0.31	16.14	+	0.00842		peptidase complex	65	18	1.09	16.51	+	9.15e-14
	vesicle coat	31	9	0.56	15.94	+	4.25e-06		membrane coat	39	9	0.65	13.75	+	1.47e-05
	peptidase complex	65	18	1.18	15.2	+	3.79e-13		coated membrane	39	9	0.65	13.75	+	1.47e-05
	membrane coat	39	9	0.71	12.67	+	2.95e-05		Golgi-associated vesicle membrane	39	8	0.65	12.23	+	0.000207
	coated membrane	39	9	0.71	12.67	+	2.95e-05		cytosolic small ribosomal subunit	83	17	1.39	12.21	+	7.62e-11
	Golgi-associated vesicle membrane	39	8	0.71	11.26	+	0.000383		small ribosomal subunit	92	18	1.54	11.66	+	3.15e-11
	cytosolic small ribosomal subunit	83	17	1.51	11.24	+	2.83e-10		coated vesicle membrane	52	9	0.87	10.32	+	0.000162
	small ribosomal subunit	92	18	1.68	10.74	+	1.26e-10		spliceosomal complex	70	11	1.17	9.37	+	2.13e-05
	coated vesicle membrane	52	9	0.95	9.5	+	0.000319		Golgi-associated vesicle	52	8	0.87	9.17	+	0.00171
	spliceosomal complex	70	12	1.28	9.41	+	5.01e-06		ribosomal subunit	221	34	3.71	9.17	+	3.53e-19
	plastoglobule	58	9	1.06	8.52	+	0.000775		cytosolic part	273	38	4.58	8.3	+	3.9e-20
	proton-transporting two-sector ATPase complex	39	6	0.71	8.44	+	0.0445		cytosolic ribosome	251	34	4.21	8.07	+	1.7e-17
	Golgi-associated vesicle	52	8	0.95	8.44	+	0.00311		nucleolus	280	36	4.7	7.66	+	6.82e-18
	ribosomal subunit	221	34	4.03	8.44	+	4.73e-18		large ribosomal subunit	128	16	2.15	7.45	+	4.99e-07
	cytosolic part	273	38	4.97	7.64	+	6.92e-19		ribosome	348	43	5.84	7.36	+	4.93e-21
	cytosolic ribosome	251	34	4.57	7.44	+	2.18e-16		cytoplasmic vesicle membrane	73	9	1.22	7.35	+	0.00251
	nucleolus	280	36	5.1	7.06	+	1e-16		vesicle membrane	74	9	1.24	7.25	+	0.0028
	large ribosomal subunit	128	16	2.33	6.86	+	1.6e-06		ribonucleoprotein complex	522	62	8.76	7.08	+	2.78e-30
	ribonucleoprotein complex	522	65	9.51	6.83	+	7.17e-31		intracellular ribonucleoprotein complex	522	62	8.76	7.08	+	2.78e-30
	intracellular ribonucleoprotein complex	522	65	9.51	6.83	+	7.17e-31		cytosol	1548	164	25.97	6.31	+	1.21e-81
	ribosome	348	43	6.34	6.78	+	1.23e-19		cytosolic large ribosomal subunit	105	11	1.76	6.24	+	0.00109
	cytoplasmic vesicle membrane	73	9	1.33	6.77	+	0.00484		coated vesicle	89	9	1.49	6.03	+	0.0118
	vesicle membrane	74	9	1.35	6.68	+	0.00538		plasmodesma	731	70	12.26	5.71	+	7.27e-29
	cytosol	1548	171	28.2	6.06	+	6.09e-82		symplast	731	70	12.26	5.71	+	7.27e-29
	cytosolic large ribosomal subunit	105	11	1.91	5.75	+	0.00238		cell-cell junction	733	70	12.3	5.69	+	8.55e-29
	coated vesicle	89	9	1.62	5.55	+	0.0223		cell junction	733	70	12.3	5.69	+	8.55e-29
	plasmodesma	731	71	13.32	5.33	+	2.14e-27		nuclear part	752	68	12.62	5.39	+	1.56e-26
	symplast	731	71	13.32	5.33	+	2.14e-27		intracellular non-membrane-bounded organelle	1064	94	17.85	5.27	+	3.88e-37
	cell-cell junction	733	71	13.35	5.32	+	2.52e-27		non-membrane-bounded organelle	1064	94	17.85	5.27	+	3.88e-37
	cell junction	733	71	13.35	5.32	+	2.52e-27		nuclear lumen	590	52	9.9	5.25	+	2.79e-19
	intracellular non-membrane-bounded organelle	1064	98	19.38	5.06	+	3.7e-37		intracellular organelle lumen	723	60	12.13	4.95	+	2.88e-21
	non-membrane-bounded organelle	1064	98	19.38	5.06	+	3.7e-37		membrane-enclosed lumen	723	60	12.13	4.95	+	2.88e-21
	Cul4-RING E3 ubiquitin ligase complex	98	9	1.79	5.04	+	0.046		organelle lumen	723	60	12.13	4.95	+	2.88e-21
	nuclear part	752	69	13.7	5.04	+	3.92e-25		macromolecular complex	1811	148	30.38	4.87	+	6.24e-58
	protein complex	960	88	17.49	5.03	+	7.96e-33		cytoskeleton	258	21	4.33	4.85	+	2.56e-06
	cytoskeletal part	199	18	3.63	4.96	+	2.29e-05		protein complex	960	78	16.11	4.84	+	7.84e-28
	nuclear lumen	590	53	10.75	4.93	+	2.07e-18		cytoskeletal part	199	16	3.34	4.79	+	0.000198
	cytoskeleton	258	23	4.7	4.89	+	4.21e-07		catalytic complex	614	48	10.3	4.66	+	1.32e-15
	macromolecular complex	1811	160	32.99	4.85	+	2.19e-62		external encapsulating structure	589	43	9.88	4.35	+	8.85e-13
	chloroplast stroma	538	47	9.8	4.8	+	1.16e-15		cell wall	589	43	9.88	4.35	+	8.85e-13
	plastid stroma	553	48	10.07	4.76	+	6.37e-16		vacuolar membrane	474	34	7.95	4.28	+	1.4e-09
	intracellular organelle lumen	723	61	13.17	4.63	+	3.9e-20		vacuolar part	476	34	7.99	4.26	+	1.57e-09
	membrane-enclosed lumen	723	61	13.17	4.63	+	3.9e-20		chloroplast stroma	538	38	9.03	4.21	+	1.11e-10
	organelle lumen	723	61	13.17	4.63	+	3.9e-20		plastid stroma	553	39	9.28	4.2	+	5.55e-11
	catalytic complex	614	50	11.19	4.47	+	1.53e-15		vacuole	814	55	13.66	4.03	+	2.21e-15
	membrane protein complex	407	32	7.42	4.32	+	5.19e-09		membrane protein complex	407	26	6.83	3.81	+	5.51e-06
	external encapsulating structure	589	44	10.73	4.1	+	3.55e-12		whole membrane	729	46	12.23	3.76	+	1.61e-11
	cell wall	589	44	10.73	4.1	+	3.55e-12		mitochondrial part	382	23	6.41	3.59	+	0.000108
	vacuolar membrane	474	34	8.64	3.94	+	1.32e-08		mitochondrial inner membrane	234	14	3.93	3.57	+	0.0264
	vacuolar part	476	34	8.67	3.92	+	1.47e-08		organelle inner membrane	284	16	4.76	3.36	+	0.0162
	vacuole	814	55	14.83	3.71	+	8.5e-14		plastid envelope	505	27	8.47	3.19	+	9.98e-05
	plastid envelope	505	32	9.2	3.48	+	1.01e-06		intracellular organelle part	3575	191	59.98	3.18	+	2.78e-49
	whole membrane	729	46	13.28	3.46	+	3.07e-10		organelle part	3584	191	60.13	3.18	+	4.06e-49
	chloroplast envelope	492	30	8.96	3.35	+	7.55e-06		mitochondrial envelope	304	16	5.1	3.14	+	0.0356
	mitochondrial part	382	23	6.96	3.3	+	0.000445		envelope	860	45	14.43	3.12	+	1.54e-08
	chloroplast part	1030	60	18.77	3.2	+	2.34e-12		organelle envelope	860	45	14.43	3.12	+	1.54e-08
	plastid part	1048	61	19.09	3.19	+	1.4e-12		apoplast	393	20	6.59	3.03	+	0.00755
	envelope	860	50	15.67	3.19	+	5.63e-10		chloroplast envelope	492	25	8.25	3.03	+	0.000692
	organelle envelope	860	50	15.67	3.19	+	5.63e-10		bounding membrane of organelle	948	47	15.91	2.96	+	3.25e-08
	intracellular organelle part	3575	205	65.13	3.15	+	5.82e-52		plastid part	1048	51	17.58	2.9	+	9.08e-09
	organelle part	3584	205	65.3	3.14	+	8.74e-52		chloroplast part	1030	50	17.28	2.89	+	1.59e-08
	transferase complex	315	18	5.74	3.14	+	0.0131		organelle membrane	1364	60	22.88	2.62	+	7.58e-09
	organelle inner membrane	284	16	5.17	3.09	+	0.0424		chloroplast	3251	113	54.54	2.07	+	1.65e-11
	apoplast	393	22	7.16	3.07	+	0.0024		plastid	3301	113	55.38	2.04	+	4.57e-11
	bounding membrane of organelle	948	47	17.27	2.72	+	4.97e-07		cytoplasmic part	8730	274	146.47	1.87	+	5.68e-32
	organelle membrane	1364	60	24.85	2.41	+	2.09e-07		cell periphery	3468	103	58.18	1.77	+	2.41e-06
	chloroplast	3251	125	59.23	2.11	+	1.73e-13		plasma membrane	3005	83	50.42	1.65	+	0.00194
	plastid	3301	125	60.14	2.08	+	5.43e-13		cytoplasm	10793	294	181.08	1.62	+	4.8e-24
	cytoplasmic part	8730	294	159.05	1.85	+	4.99e-33		membrane	6706	150	112.51	1.33	+	0.0222
	cell periphery	3468	109	63.18	1.73	+	3.95e-06		intracellular organelle	15180	310	254.68	1.22	+	3.33e-05
	plasma membrane	3005	88	54.75	1.61	+	0.00273		organelle	15182	310	254.72	1.22	+	3.38e-05
	cytoplasm	10793	316	196.64	1.61	+	9.12e-25		intracellular part	16982	343	284.92	1.2	+	1.96e-06
	membrane	6706	163	122.18	1.33	+	0.0104		intracellular	17007	343	285.34	1.2	+	2.48e-06
	intracellular organelle	15180	339	276.56	1.23	+	2.62e-06		intracellular membrane-bounded organelle	14943	299	250.71	1.19	+	0.00119
	organelle	15182	339	276.6	1.23	+	2.67e-06		membrane-bounded organelle	14983	299	251.38	1.19	+	0.0016
	intracellular part	16982	375	309.39	1.21	+	8.92e-08		Unclassified	5294	105	88.82	1.18	+	0
	intracellular	17007	375	309.85	1.21	+	1.16e-07		membrane part	4531	40	76.02	0.53	-	0.000356
	intracellular membrane-bounded organelle	14943	327	272.24	1.2	+	0.000155		intrinsic component of membrane	4222	23	70.83	0.32	-	9.1e-10
	membrane-bounded organelle	14983	327	272.97	1.2	+	0.000216		integral component of membrane	4040	22	67.78	0.32	-	3.07e-09
	Unclassified	5294	112	96.45	1.16	+	0
	cell part	18593	377	338.74	1.11	+	0.0402
	cell	18595	377	338.78	1.11	+	0.0407
	membrane part	4531	47	82.55	0.57	-	0.00149
	integral component of membrane	4040	27	73.6	0.37	-	1.48e-08
	intrinsic component of membrane	4222	28	76.92	0.36	-	3.68e-09
