# Supplementary material for: Affinity proteomics reveals extensive phosphorylation of the Brassica chromosome axis protein ASY1 and a network of associated proteins at prophase I of meiosis
Source: Plant J. 2017 Dec 2;93(1):17–33. doi: 10.1111/tpj.13752 (PMC5767750; doi:10.1111/tpj.13752)
Supplement: Supplementary file 9 — Table S3. Functional grouping of ASY1 sample‐specific proteins. [file TPJ-93-17-s009.xlsx]

## Sheet: Sheet1
Table S3. Functional grouping of ASY1 sample-specific proteins.
Where possible, proteins were grouped using KEGG pathway analysis of putative Arabidopsis orthologues and the relevant literature as appropriate (KEGG, http://www.genome.jp/kegg/pathway.html).
Locus	Protein name	Description	References
Proteins with a prior confirmed role in Arabidopsis meiosis
AT1g67370	ASY1|ATASY1	DNA-binding HORMA family protein	Ross et al. (1997); Armstrong et al. (2002)
AT1g22260	AtZYP1a|ZYP1|ZYP1a	Myosin heavy chain-related protein	Higgins et al. (2005)
AT2g27170	SMC3|TTN7	Structural maintenance of chromosomes (SMC) family protein	Lam et al. (2005)
AT3g54670	ATSMC1|SMC1|TTN8	Structural maintenance of chromosomes (SMC) family protein	Lam et al. (2005)
AT2g47980	ATSCC3|SCC3	sister-chromatid cohesion protein 3	Chelysheva et al. (2005)
AT3g57060	CAP-D2		Schubert et al. (2013); Smith et al. (2014)
AT1g01690	ATPRD3|PRD3	putative recombination initiation defects 3	De Muyt et al. (2009)
AT2g27040	AGO4|OCP11	Argonaute family protein	Olivier et al. (2016)
AT2g46980	ASY3|AtASY3		Ferdous et al. (2012)
AT4g24710	PCH2	P-loop containing nucleoside triphosphate hydrolases superfamily protein	Lambing et al. (2015)
AT3g22880	DMC1	DNA repair (Rad51) family protein	Klimyuk and Jones 1997; Doutriaux et al. 1998
AT3G48750	CDC2|CDC2A|CDC2AAT|CDK2|CDKA1|CDKA;1	cell division control 2	Cromer et al. (2012)
DNA replication-related proteins (KEGG)
AT1g07370	ATPCNA1|PCNA1	PCNA1; proliferating cellular nuclear antigen 1 [KO:K04802]
AT1g44900	ATMCM2|MCM2	MCM2; minichromosome maintenance protein 2 [KO:K02540] [EC:3.6.4.12]
AT1g63160	EMB2811|RFC2	RFC2; replication factor C 2 [KO:K10755]
AT1g77470	EMB2810|RFC3|RFC5	RFC3; replication factor C subunit 3 [KO:K10756]
AT2g16440	MCM4	MCM4; minichromosome maintenance protein 4 [KO:K02212] [EC:3.6.4.12]
AT4g02060	MCM7|PRL	PRL; protein PROLIFERA [KO:K02210] [EC:3.6.4.12]
AT5g44635	MCM6	MCM6; minichromosome maintenance protein 6 [KO:K02542] [EC:3.6.4.12]
AT5g67100	ICU2	ICU2; DNA polymerase alpha catalytic subunit [KO:K02320] [EC:2.7.7.7]
AT1g08130	ATLIG1, DNA LIGASE 1, LIG1	LIG1; DNA ligase 1 [KO:K10747] [EC:6.5.1.7 6.5.1.6 6.5.1.1]
AT1g10590		nucleic acid-binding; K07466 replication factor A1 [KO:K07466]
AT2g07690	MCM5	MCM5; minichromosome maintenance protein 5 [KO:K02209] [EC:3.6.4.12]
Other potential chromatin-associated proteins
AT1g77180	SKIP	chromatin protein family	Lim et al. (2009)
AT4g31880	PDS5C		Pradillo et al. (2015)
AT3g28730	ATHMG|HMG|NFD|SSRP1	high mobility group	Duroux et al. (2004)
AT4g24470	GATA25|TIFY1|ZIM	GATA-type zinc finger protein with TIFY domain	Shikata et al. (2004)
AT3g04930		DNA-binding storekeeper protein-related transcriptional regulator	Potential chromatin-association inferred from TAIR annotation.
AT1g14900	HMGA	high mobility group A	Launholt et al. (2006)
AT4g05420	DDB1A	damaged DNA binding protein 1A	Potential chromatin-association inferred from TAIR annotation.
AT4g10710	SPT16	global transcription factor C	Duroux et al. (2004)
AT5g54930	MNM1	AT hook motif-containing protein	Li and Kliebenstein (2014)
AT2g16910	AMS	basic helix-loop-helix (bHLH) DNA-binding superfamily protein	Xu et al. (2010)
AT3g23890	ATTOPII|TOPII	topoisomerase II	Xie and Lam (2004)
AT5G04290	KTF1|SPT5L	kow domain-containing transcription factor 1	Bies-Etheve et al. (2009)
AT2G24650	REM13	B3 domain-containing protein	Mantegazza et al. (2014)
AT5G65360	H3.1	Histone superfamily protein	Okada et al. (2005)
AT4G40030	H3.3	Histone superfamily protein	Okada et al. (2005)
AT1G20696	HMGB3|NFD03|NFD3	high mobility group B3	Stemmer et al. (1997)
AT2G45640	ATSAP18|SAP18	SIN3 associated polypeptide P18	Hill et al. (2008)
AT1G21200		sequence-specific DNA binding transcription factor	Riechmann et al. (2000)
AT1G01920		SET domain-containing protein	Ng et al. (2007)
AT2G19520	ACG1|ATMSI4|FVE|MSI4|NFC04|NFC4	Transducin family protein / WD-40 repeat family protein	Ausin et al. (2004)
AT5G06110	ATGLSA1|ATGLSA2| ZRF1B	DnaJ domain ;Myb-like DNA-binding domain	Feng et al. (2016)
AT1G77850	ARF17	auxin response factor 17	Yang et al . (2013)
RNA-dependent DNA methylation (RdDM) implicated proteins
AT1g14790	AtRDR1|ATRDRP1|RDR1	RNA-dependent RNA polymerase 1	Yu et al. (2003)
AT3g23780	DMS2|DRD2|NRPD2|NRPD2A| NRPE2|OCP1	nuclear RNA polymerase D2A	Herr et al. (2005); Kanno et al. (2005); Onodera et al. (2005); Pontier et al. (2005)
AT2g40030	ATNRPD1B|DMS5|DRD3|NRPD1B| NRPE1	nuclear RNA polymerase D1B	Herr et al. (2005); Kanno et al. (2005); Onodera et al. (2005); Pontier et al. (2005)
AT1g80790	FDM5	XH/XS domain-containing protein	Xie et al. (2012)
AT4g21710	EMB1989|NRPB2|RPB2	DNA-directed RNA polymerase family protein	Zheng et al. (2009)
AT2g27040	AGO4|OCP11	Argonaute family protein	Zilberman et al. (2003; 2004)
AT5G04290	KTF1|SPT5L	kow domain-containing transcription factor 1	Bies-Etheve et al. (2009)
AT3G52090	ATRPB13.6|NRPB11|NRPD11|NRPE11	DNA-directed RNA polymerase, RBP11-like	Ream et al. (2009)
AT1G13790	FDM4	XH/XS domain-containing protein	Xie et al. (2012)
26S proteasome (KEGG)
AT1g53750	RPT1A	RPT1A; 26S proteasome AAA-ATPase subunit RPT1a [KO:K03061]
AT1g56450	PBG1	PBG1; 20S proteasome beta subunit G1 [KO:K02736] [EC:3.4.25.1]
AT1g75990		probable 26S proteasome non-ATPase regulatory subunit 3b; K03033 26S proteasome regulatory subunit N3 [KO:K03033]
AT2g05840	PAA2	PAA2; 20S proteasome subunit PAA2 [KO:K02730] [EC:3.4.25.1]
AT2g27020	PAG1	PAG1; 20S proteasome alpha subunit G1 [KO:K02727] [EC:3.4.25.1]
AT2g32730		26S proteasome regulatory complex; K03032 26S proteasome regulatory subunit N2 [KO:K03032]
AT3g05530	ATS6A.2|RPT5A	RPT5A; regulatory particle triple-A ATPase 5A [KO:K03065]
AT3g26340		proteasome subunit beta type-5-B; K02737 20S proteasome subunit beta 5 [EC:3.4.25.1] [KO:K02737] [EC:3.4.25.1]
AT4g29040	RPT2a	RPT2a; regulatory particle AAA-ATPase 2A [KO:K03062]
AT5g09900	EMB2107|MSA|RPN5A	EMB2107; 26S proteasome regulatory particle non-ATPase subunit 5A [KO:K03035]
AT5g23540		26S proteasome non-ATPase regulatory subunit 14; K03030 26S proteasome regulatory subunit N11 [KO:K03030]
AT5g42790	ARS5|ATPSM30|PAF1	PAF1; proteasome alpha subunit F1 [KO:K02725] [EC:3.4.25.1]
AT5g43010	RPT4A	RPT4A; 26S proteasome AAA-ATPase subunit RPT4a [KO:K03064]
AT5g58290	RPT3	RPT3; regulatory particle triple-A ATPase 3 [KO:K03063]
AT1g21720	PBC1	PBC1; proteasome beta subunit C1 [KO:K02735] [EC:3.4.25.1]
AT1g64520	RPN12a	RPN12a; 26S proteasome non-ATPase regulatory subunit RPN12A [KO:K03031]
AT3g27430	PBB1	PBB1; 20S proteasome beta subunit PBB1 [KO:K02739] [EC:3.4.25.1]
AT3g60820	PBF1	PBF1; proteasome subunit beta type-1 [KO:K02732] [EC:3.4.25.1]
AT4g24820		26S proteasome regulatory subunit Rpn7; K03037 26S proteasome regulatory subunit N7 [KO:K03037]
AT5g19990	ATSUG1|RPT6A	RPT6A; regulatory particle triple-A ATPase 6A [KO:K03066]
Ubiquitin-mediated proteolysis (KEGG)
AT1g55860	UPL1	UPL1; ubiquitin-protein ligase 1 [KO:K10592] [EC:2.3.2.26]
AT2g30110	ATUBA1|MOS5|UBA1	UBA1; ubiquitin-activating enzyme E1 1 [KO:K03178] [EC:6.2.1.45]
AT4g05420	DDB1A	DDB1A; DNA damage-binding protein 1a [KO:K10610]
AT4g38600	KAK|UPL3	KAK; HECT ubiquitin protein ligase family protein [KO:K10590] [EC:2.3.2.26]
AT5g67530	ATPUB49|PUB49	PUB49; peptidyl-prolyl cis-trans isomerase-like 2 [KO:K10598] [EC:5.2.1.8]
Other potential proteasome and/or ubiquitination related proteins
AT5g42220		Ubiquitin-like superfamily protein	Callis (2014)
AT5g06600	AtUBP12|UBP12	ubiquitin-specific protease 12. suggested to act as F-box components of SCF	Ewan et al. (2011)
AT3g13235	DDI1	ubiquitin family protein	Farmer et al. (2010)
AT2g02560	ATCAND1|CAND1|ETA2|HVE| TIP120	cullin-associated and neddylation dissociated	Cheng et al. (2004); Chuang et al. (2004); Feng et al. (2004)
AT3G11910	AtUBP13|UBP13	ubiquitin-specific protease 13	Cui et al. (2013)
AT1G51710	UBP6	ubiquitin-specific protease 6	Yan et al. (2000)
Spliceosome (KEGG)
AT1g06220	CLO|GFA1|MEE5	MEE5; splicing factor Snu114-like protein GFA1 [KO:K12852]
AT1g10580		transducin/WD40 repeat-like superfamily protein; K12816 pre-mRNA-processing factor 17 [KO:K12816]
AT1g14650		probable splicing factor 3A subunit 1; K12825 splicing factor 3A subunit 1 [KO:K12825]
AT1g20960	emb1507	emb1507; putative U5 small nuclear ribonucleoprotein helicase [KO:K12854] [EC:3.6.4.13]
AT1g77180	SKIP	SKIP; putative transcription factor SKIP [KO:K06063]
AT1g80070	EMB14|EMB177|EMB33|SUS2	SUS2; putative splicing factor Prp8 [KO:K12856]
AT2g16860		GCIP-interacting family protein; K12868 pre-mRNA-splicing factor SYF2 [KO:K12868]
AT2g32600		hydroxyproline-rich glycoprotein family protein; K12826 splicing factor 3A subunit 2 [KO:K12826]
AT2g38770	EMB2765	EMB2765; embryo defective 2765 [KO:K12874]
AT2g43770		transducin/WD40 repeat-like superfamily protein; K12857 Prp8 binding protein [KO:K12857]
AT2g47250		putative pre-mRNA-splicing factor ATP-dependent RNA helicase; K12820 pre-mRNA-splicing factor ATP-dependent RNA helicase DHX15/PRP43 [EC:3.6.4.13] [KO:K12820] [EC:3.6.4.13]
AT3g13200	EMB2769	EMB2769; protein embryo defective 2769 [KO:K12863]
AT3g49430	At-SR34a|SR34a|SRp34a	SRp34a; SER/ARG-rich protein 34A [KO:K12890]
AT4g03430	EMB2770|STA1	EMB2770; pre-mRNA-processing factor 6-like protein STA1 [KO:K12855]
AT4g15900	PRL1	PRL1; protein pleiotropic regulatory locus 1 [KO:K12862]
AT4g25500.4	At-RS40|AT-SRP40|ATRSP35| ATRSP40|RS40|RSP35	RSP35; arginine/serine-rich splicing factor 35 [KO:K12893]
AT5g06160	ATO	ATO; protein ATROPOS [KO:K12827]
AT5g14610		DEAD-box ATP-dependent RNA helicase 46; K12823 ATP-dependent RNA helicase DDX5/DBP2 [EC:3.6.4.13] [KO:K12823] [EC:3.6.4.13]
AT5g41770		putative crooked neck protein / cell cycle protein; K12869 crooked neck [KO:K12869]
AT1g02840	At-SR34|ATSRP34|SR1|SR34|SRP34	SR1; Pre-mRNA-splicing factor SF2 [KO:K12890]
AT1g60170	emb1220	emb1220; protein EMBRYO DEFECTIVE 1220 [KO:K12844]
AT3g01540	ATDRH1|DRH1	DRH1; RNA helicase DRH1 [KO:K12823] [EC:3.6.4.13]
AT3g19760	EIF4A-III	EIF4A-III; DEAD-box ATP-dependent RNA helicase 2 [KO:K13025] [EC:3.6.4.13]
AT4g21110		G10 family protein; K12873 bud site selection protein 31 [KO:K12873]
AT4g39680		SAP domain-containing protein; K12875 apoptotic chromatin condensation inducer in the nucleus [KO:K12875]
Fatty acid biosynthesis (KEGG)
AT1g62640	KAS III	KAS_III; 3-ketoacyl-acyl carrier protein synthase III [KO:K00648] [EC:2.3.1.180]
AT2g38040	CAC3	CAC3; acetyl-coenzyme A carboxylase carboxyl transferase subunit alpha [KO:K01962] [EC:6.4.1.2]
AT5g15530	BCCP2|CAC1-B	BCCP2; biotin carboxyl carrier protein 2 [KO:K02160]
AT5g16390	BCCP|BCCP1|BCCP1|CAC1| CAC1-A| CAC1A	CAC1; chloroplastic acetylcoenzyme A carboxylase 1 [KO:K02160]
AT5g35360	CAC2	CAC2; biotin carboxylase subunit CAC2 [KO:K01961] [EC:6.3.4.14 6.4.1.2]
AT5g46290	KAS1|KASI	KAS_I; beta-ketoacyl-[acyl carrier protein] synthase I [KO:K09458] [EC:2.3.1.179]
ATcg00500	ACCD	accD; acetyl-CoA carboxylase beta subunit [KO:K01963] [EC:6.4.1.2]
AT1g24360		3-oxoacyl-[acyl-carrier-protein] reductase; K00059 3-oxoacyl-[acyl-carrier protein] reductase [EC:1.1.1.100] [KO:K00059] [EC:1.1.1.100]
Negative regulators of de novo fatty acid biosynthesis
AT3g56130.4	BADC1|BLP3	biotin/lipoyl attachment domain-containing protein	Salie et al. (2016)
AT3g15690	BADC3|BLP2	Single hybrid motif superfamily protein	Salie et al. (2016)
Heat shock proteins, chaperones, chaperonins and related proteins
AT4g37910	mtHsc70-1	mitochondrial heat shock protein 70-1	Sung et al. (2001)
AT5g56000	AtHsp90.4|Hsp81.4	HEAT SHOCK PROTEIN 81.4	Milioni and Hatzopoulis (1997); Krishna and Gloor (2001)
AT5g47590		Heat shock protein HSP20/alpha crystallin family	TAIR annotation.
AT1g79930	AtHsp70-14|HSP91	heat shock protein 91	Storozhenko et al. (1996)
AT3g07770	AtHsp90-6|AtHsp90.6|Hsp89.1	HEAT SHOCK PROTEIN 89.1	Milioni and Hatzopoulis (1997); Krishna and Gloor (2001)
AT5g22060	ATJ2|J2	DNAJ homologue 2	Zhou et al. (1995)
AT3g56240	CCH	copper chaperone	Himelblau et al. (1998)
AT3g20050	ATTCP-1|TCP-1	T-complex protein 1 alpha subunit	Hill and Hemmingsen (2001)
AT1g24510		TCP-1/cpn60 chaperonin family protein	Hill and Hemmingsen (2001)
AT5g20890		TCP-1/cpn60 chaperonin family protein	Hill and Hemmingsen (2001)
Tubulin and microtubule- associated proteins
AT1g68060	ATMAP70-1|MAP70-1	microtubule-associated proteins 70-1	Korolev et al. (2005)
AT1g24764	ATMAP70-2|MAP70-2	microtubule-associated proteins 70-2	Korolev et al. (2005)
AT2g01750	ATMAP70-3|MAP70-3	microtubule-associated proteins 70-3	Korolev et al. (2005)
AT1g14840	ATMAP70-4|MAP70-4	microtubule-associated proteins 70-4	Korolev et al. (2005)
AT5g44340	TUB4	tubulin beta chain 4	Marks et al. (1987)
AT5g12250	TUB6	beta-6 tubulin	Snustad et al. (1992)
AT4g20890	TUB9	tubulin beta-9 chain	Snustad et al. (1992)
AT5g19780	TUA5	tubulin alpha-5	Kopczak et al. (1992)
Kinases and phosphatases
AT3g52990		Pyruvate kinase family protein	Turner et al. (2005)
AT1g73460		Protein kinase superfamily protein	TAIR annotation.
AT2g17890	CPK16	calcium-dependent protein kinase 16	Cheng et al. (2002)
AT4g15530	PPDK	pyruvate orthophosphate dikinase	Parsley and Hibberd (2006)
AT3g27190	UKL2	uridine kinase-like 2	Mainguet et al. (2009); Chen and Thelen (2011)
AT5g13280	AK|AK-LYS1|AK1	aspartate kinase 1	Frankard et al. (1997); Tang et al. (1997)
AT5g52920	PKP-BETA1|PKP1|PKP2	plastidic pyruvate kinase beta subunit 1	Giegé et al. (2003)
AT3g25800	PDF1|PP2AA2|PR 65	protein phosphatase 2A subunit A2	Slabas et al. (1994)
AT2g42500	PP2A-3	protein phosphatase 2A-3	Pérez-Callejón et al. (1993); Casamayor et al. (1994).
AT5g18700	EMB3013|RUK	Protein kinase family protein with ARM repeat domain	Krupnova et al. (2009)
AT3G48750	CDC2|CDC2A|CDC2AAT|CDK2|CDKA1|CDKA;1	cell division control 2	Cromer et al. (2012)
AT2G17700	STY8	ACT-like protein tyrosine kinase family protein	Rudrabhatla et al. (2006)
Unknown proteins
AT1g12380
AT1g20970
AT4g12070
AT2g15860
AT4g39860
AT2g33793
AT5g13970
AT3g01560		Protein of unknown function (DUF1421)
AT3g08030		Protein of unknown function (DUF642)
AT3g22520
AT3g13990		Kinase-related protein of unknown function (DUF1296)
