# Supplementary material for: Affinity proteomics reveals extensive phosphorylation of the Brassica chromosome axis protein ASY1 and a network of associated proteins at prophase I of meiosis
Source: Plant J. 2017 Dec 2;93(1):17–33. doi: 10.1111/tpj.13752 (PMC5767750; doi:10.1111/tpj.13752)
Supplement: Supplementary file 10 — Table S4. Summary of analysis of meiotic candidates. [file TPJ-93-17-s010.xlsx]

## Sheet: Sheet1
Table S4. Summary of analysis of meiotic candidates.
Locus	Protein	T-DNA Insertion line	Fertility (seed count, n = 50)	Interlocks	Interbivalent connections	Chromosome bridges	Fragmentation	Univalents	Mitotic defects	Other
At5g46070	Guanylate-binding family protein	SALK_016366C	0.915	Possible	Yes	Yes	Yes	Yes
At3g52140	FMT|NOXY38	SALK_046271	0.761	Yes	Yes	Yes			Yes
At5g42220	Ubiquitin family protein	SALK_151742	Normal		Yes		Yes	Yes
At5g59210	Myosin heavy chain-like protein	GABI_094G05	94.2% (up to 5 seeds per silique appear aborted).	Yes	Yes		Yes			Small regions of asynapsis. Separation of sister chromatids close to centromeres at metaphase I.
At1g44900	MCM2	SALK_023429	0.889		Yes	Yes	Yes
